# Supplementary material for: A revision of “blanket-hermit crabs” of the genus Paguropsis Henderson, 1888, with the description of a new genus and five new species (Crustacea, Anomura, Diogenidae)
Source: Zookeys. 2018 Apr 23;(752):17–97. doi: 10.3897/zookeys.752.23712 (PMC5928055; doi:10.3897/zookeys.752.23712)
Supplement: XML Treatment for Paguropsis [file zookeys.752.23712-treatment1.xml]

<!DOCTYPE tp:taxon-treatment
  PUBLIC "-//TaxonX//DTD Taxonomic Treatment Publishing DTD v0 20100105//EN" "tax-treatment-NSO.dtd">
<tp:taxon-treatment xmlns:tp="http://www.plazi.org/taxpub"><tp:treatment-meta><kwd-group><label>Taxon classification</label><kwd><named-content xmlns:xlink="http://www.w3.org/1999/xlink" content-type="kingdom">Animalia</named-content></kwd><kwd><named-content xmlns:xlink="http://www.w3.org/1999/xlink" content-type="order">Decapoda</named-content></kwd><kwd><named-content xmlns:xlink="http://www.w3.org/1999/xlink" content-type="family">Diogenidae</named-content></kwd></kwd-group><mixed-citation publication-type="journal"><person-group><name><surname>Lemaitre</surname><given-names>Rafael</given-names></name><name><surname>Rahayu</surname><given-names>Dwi Listyo</given-names></name><name><surname>Komai</surname><given-names>Tomoyuki</given-names></name></person-group><article-title>A revision of “blanket-hermit crabs” of the genus <italic><tp:taxon-name><tp:taxon-name-part taxon-name-part-type="genus" reg="Paguropsis">Paguropsis</tp:taxon-name-part></tp:taxon-name></italic> Henderson, 1888, with the description of a new genus and five new species (<tp:taxon-name><tp:taxon-name-part taxon-name-part-type="subphylum">Crustacea</tp:taxon-name-part></tp:taxon-name>, <tp:taxon-name><tp:taxon-name-part taxon-name-part-type="infraorder">Anomura</tp:taxon-name-part></tp:taxon-name>, <tp:taxon-name><tp:taxon-name-part taxon-name-part-type="family">Diogenidae</tp:taxon-name-part></tp:taxon-name>)</article-title><source>Zookeys</source><day>23</day><month>4</month><year>2018</year><volume>2018</volume><issue>752</issue><fpage>17</fpage><lpage>97</lpage><pub-id pub-id-type="doi">10.3897/zookeys.752.23712</pub-id></mixed-citation></tp:treatment-meta><tp:nomenclature><label>Genus</label><tp:taxon-name>
              <tp:taxon-name-part taxon-name-part-type="genus" reg="Paguropsis">Paguropsis</tp:taxon-name-part>
            </tp:taxon-name><tp:taxon-authority>Henderson, 1888</tp:taxon-authority><tp:nomenclature-citation-list><tp:nomenclature-citation><tp:taxon-name>
                  <tp:taxon-name-part taxon-name-part-type="genus" reg="Paguropsis">Paguropsis</tp:taxon-name-part>
                </tp:taxon-name><comment>Henderson, 1888: 98 (type species by monotypy: <tp:taxon-name><tp:taxon-name-part taxon-name-part-type="genus" reg="Paguropsis">Paguropsis</tp:taxon-name-part> <tp:taxon-name-part taxon-name-part-type="species" reg="typica">typica</tp:taxon-name-part></tp:taxon-name> Henderson, 1888, gender feminine); Stebbing, 1893: 169; Alcock, 1905: 27; Gordan, 1956: 325; McLaughlin and Lemaitre, 1997: 112 (phylogeny); McLaughlin, 2003: 114 (key); McLaughlin et al., 2010: 23; McLaughlin, 2015: 153, fig. 6.3D.</comment></tp:nomenclature-citation><tp:nomenclature-citation><tp:taxon-name>
                  <tp:taxon-name-part taxon-name-part-type="genus" reg="Chlaenopagurus">Chlaenopagurus</tp:taxon-name-part>
                </tp:taxon-name><comment>Alcock, 1899: 113 (type species by monotypy: <tp:taxon-name><tp:taxon-name-part taxon-name-part-type="genus" reg="Chlaenopagurus">Chlaenopagurus</tp:taxon-name-part> <tp:taxon-name-part taxon-name-part-type="species" reg="andersoni">andersoni</tp:taxon-name-part></tp:taxon-name> Alcock, 1899, gender masculine).</comment></tp:nomenclature-citation></tp:nomenclature-citation-list></tp:nomenclature><tp:treatment-sec sec-type="diagnosis" id="SECID0EPOAG"><title>Diagnosis.</title><p>Thirteen pairs of quadriserial gills [no pleurobranchs on thoracomere VIII (last)], gills consisting of series of twin lamellae each ending on distolateral and distomesial angles in filamentous or stub-like extensions (e.g., Fig. <xref ref-type="fig" rid="F3">3A</xref>). Shield well calcified, subtriangular or subrectangular; dorsal surface somewhat vaulted; lateral projections broadly triangular, each terminating in small spine. Rostrum prominent and projecting anteriorly, subtriangular, arched and dorsally ridged. Branchiostegite with dorsal margin (e.g., Fig. <xref ref-type="fig" rid="F2">2B, D</xref>) divided into two calcified plates: one anterodorsal plate poorly delimited ventrally, and one small, subtriangular median plate with distinct central pit. Posterior carapace (e.g., Fig. <xref ref-type="fig" rid="F2">2A, C</xref>) with well calcified posteromedian plate, and well calcified lateral lobe on each side adjacent to shield. Ocular peduncles short, approx. half as long as shield; corneas dilated (diameter typically half or slightly more than length of ocular peduncle, including cornea); ocular acicles relatively small, subtriangular, armed with small dorsodistal spine. Antennal peduncles distinctly exceeding distal margins of corneas; acicles long, reaching to level of corneas. Mouthparts: maxillule with well-<!--PageBreak-->developed and strongly recurved external lobe of endopod; maxilliped 1 with exopodal flagellum, endopodite medially bent at nearly right angle, with distinctly developed epipod; maxilliped 3 ischium with well-developed crista dentata, lacking accessory tooth, exopod slender, 4 or more times as long as broad. Epistome unarmed. Chelipeds symmetrical or nearly so, subequal in size, armed with moderately dense to dense setation and numerous well-spaced small spines or tubercles; coxae each with ventral surface having an uncalcified median longitudinal fissure starting on distal margin and incompletely covering length of ventral surface. Pereopods 2 and 3 long; dactyl of pereopods 3 distinctly longer than dactyl of pereopod 2. Sternite XI (between pereopods 3; e.g., Fig. <xref ref-type="fig" rid="F5">5B, D</xref>) narrow, separating coxae of pereopods 3 by distinctly less than half length of one coxa (typically 0.2 to 0.3 length of one coxa); anterior lobe flat or slightly concave, posterior lobes broad, arched and forming arrowhead shape with apex directed anteriorly. Pereopod 4 chelate, extending to subdorsal position to manipulate carcinoecium (e.g., Fig. <xref ref-type="fig" rid="F1">1A</xref>, <xref ref-type="fig" rid="F2">2A, C</xref>), lacking rasp-like surfaces; dactyl with cutting edge armed with row of small corneous spines; fixed finger with sharp spines on cutting edge arranged like bear claw; coxae (e.g., Fig. <xref ref-type="fig" rid="F5">5B, D</xref>) with anteroventral margin sharply delimited, keel-like. Sternite XII (between pereopods 4; e.g., Fig. <xref ref-type="fig" rid="F5">5B, D</xref>) broad, ridge-like, weakly divided medially, with fringe of setae. Pereopod 5 chelate, with weakly-developed propodal rasp. Pleon curling under but not dextrally or sinistrally twisted; pleonal somite 1 not fused to last thoracic somite, with partly calcified tergite and pleura. Male with well-developed paired gonopods 1 and 2, and reduced (uniramous or biramous) pleopod 3–5 on left or right side (occasionally lacking pleopod 5), or altogether lacking pleopods 3–5. Female with paired gonopores; with paired uniramous pleopods 1 modified as gonopods (Fig. <xref ref-type="fig" rid="F7">7D</xref>); left or right side of pleon with well-developed biramous unpaired pleopods 2–4 (ovigerous) and reduced biramous or uniramous unpaired pleopod 5 (not ovigerous, occasionally absent); brood pouch large (e.g., Figs <xref ref-type="fig" rid="F1">1C</xref>, <xref ref-type="fig" rid="F3">3C</xref>), covering pleopods 2–4 and entire egg mass. Uropods and telson symmetrical; exopods long, slender; endopod small, curved. Telson subquadrate or subrectangular, lacking or with obscure lateral indentations; posterior margin weakly divided into broadly rounded lobes.</p></tp:treatment-sec><tp:treatment-sec sec-type="distribution" id="SECID0EDQAG"><title>Distribution.</title><p>Subtropical to tropical Indo-West Pacific. Depth: 30 to 1125 m.</p></tp:treatment-sec><tp:treatment-sec sec-type="habitat" id="SECID0EIQAG"><title>Habitat and symbionts.</title><p>Several cnidarian names have been reported in the literature as symbionts of what has been presumed to be <italic><tp:taxon-name><tp:taxon-name-part taxon-name-part-type="genus" reg="Paguropsis">P.</tp:taxon-name-part> <tp:taxon-name-part taxon-name-part-type="species" reg="typica">typica</tp:taxon-name-part></tp:taxon-name></italic>, including: <italic><tp:taxon-name><tp:taxon-name-part taxon-name-part-type="genus" reg="Epizoanthus">Epizoanthus</tp:taxon-name-part> <tp:taxon-name-part taxon-name-part-type="species" reg="paguropsidis">paguropsidis</tp:taxon-name-part></tp:taxon-name></italic> [e.g., <xref ref-type="bibr" rid="B12">Boas (1926)</xref>, <xref ref-type="bibr" rid="B60">Schäfer et al. (1983</xref>, as <italic><tp:taxon-name><tp:taxon-name-part taxon-name-part-type="genus" reg="Epizoanthus">E.</tp:taxon-name-part> <tp:taxon-name-part taxon-name-part-type="species" reg="paguropsides">paguropsides</tp:taxon-name-part></tp:taxon-name></italic>), <xref ref-type="bibr" rid="B6">Ates (2003)</xref>, <xref ref-type="bibr" rid="B70">Williams and McDermott (2004)</xref>]; <italic><tp:taxon-name><tp:taxon-name-part taxon-name-part-type="genus" reg="Mammillifera">Mammillifera</tp:taxon-name-part></tp:taxon-name></italic> sp. [e.g., <xref ref-type="bibr" rid="B4">Alcock (1905)</xref>, <xref ref-type="bibr" rid="B9">Balss (1924</xref>, <xref ref-type="bibr" rid="B10">1927</xref>), <xref ref-type="bibr" rid="B56">Ross (1983)</xref>]; <italic><tp:taxon-name><tp:taxon-name-part taxon-name-part-type="genus" reg="Actinia">Actinia</tp:taxon-name-part> <tp:taxon-name-part taxon-name-part-type="species" reg="equina">equina</tp:taxon-name-part></tp:taxon-name></italic> [e.g., <xref ref-type="bibr" rid="B70">Williams and McDermott (2004)</xref>]. There is considerable taxonomic confusion on these cnidarian names. The name <italic><tp:taxon-name><tp:taxon-name-part taxon-name-part-type="genus" reg="Epizoanthus">E.</tp:taxon-name-part> <tp:taxon-name-part taxon-name-part-type="species" reg="paguropsidis">paguropsidis</tp:taxon-name-part></tp:taxon-name></italic> is considered a nomen nudum apparently introduced by <xref ref-type="bibr" rid="B12">Boas (1926)</xref>, and attributed to <xref ref-type="bibr" rid="B6">Ates (2003</xref>, as per <xref ref-type="bibr" rid="B71">WoRMS Editorial Board 2018</xref>). <xref ref-type="bibr" rid="B60">Schäfer et al.’s (1983)</xref> study identified the host of the cnidarian as <italic><tp:taxon-name><tp:taxon-name-part taxon-name-part-type="genus" reg="Paguropsis">P.</tp:taxon-name-part> <tp:taxon-name-part taxon-name-part-type="species" reg="typica">typica</tp:taxon-name-part></tp:taxon-name></italic>, but that host is shown herein to actually apply to a species of <tp:taxon-name><tp:taxon-name-part taxon-name-part-type="family">Parapaguridae</tp:taxon-name-part></tp:taxon-name>. <italic><tp:taxon-name><tp:taxon-name-part taxon-name-part-type="genus" reg="Mammillifera">Mammillifera</tp:taxon-name-part></tp:taxon-name></italic> is currently a subjective junior synonym of <italic><tp:taxon-name><tp:taxon-name-part taxon-name-part-type="genus" reg="Zoanthus">Zoanthus</tp:taxon-name-part></tp:taxon-name></italic>. Given the discovery of several species previously confounded under <italic><tp:taxon-name><tp:taxon-name-part taxon-name-part-type="genus" reg="Paguropsis">P.</tp:taxon-name-part> <tp:taxon-name-part taxon-name-part-type="species" reg="typica">typica</tp:taxon-name-part></tp:taxon-name></italic> as well several new species, and the general unavailability of hermit crab materials that go along with reports of cnidarian symbionts, it is impossible to ascer<!--PageBreak-->tain the identity of the cnidarian as well as to which species of <italic><tp:taxon-name><tp:taxon-name-part taxon-name-part-type="genus" reg="Paguropsis">Paguropsis</tp:taxon-name-part></tp:taxon-name></italic> or the new genus described herein. Those symbiont names apply to the <tp:taxon-name><tp:taxon-name-part taxon-name-part-type="order">Zoanthidea</tp:taxon-name-part></tp:taxon-name> (often called <tp:taxon-name><tp:taxon-name-part taxon-name-part-type="order">Zoantharia</tp:taxon-name-part></tp:taxon-name>), and those associated with hermit crabs that are typically assigned in the literature to colonial species of the genus <italic><tp:taxon-name><tp:taxon-name-part taxon-name-part-type="genus" reg="Epizoanthus">Epizoanthus</tp:taxon-name-part></tp:taxon-name></italic>, (JD Reimer, pers. comm.; see Fig. <xref ref-type="fig" rid="F1">1D</xref>). However, the symbionts found with species of <italic><tp:taxon-name><tp:taxon-name-part taxon-name-part-type="genus" reg="Paguropsis">Paguropsis</tp:taxon-name-part></tp:taxon-name></italic> are actually indeterminate species of acontiate anemones which belong to the <tp:taxon-name><tp:taxon-name-part taxon-name-part-type="order">Actiniaria</tp:taxon-name-part></tp:taxon-name> (DG Fautin, pers. comm.), and are herein reported as such.</p></tp:treatment-sec><tp:treatment-sec sec-type="type species" id="SECID0ETWAG"><title>Type species.</title><p>
              <italic><tp:taxon-name><tp:taxon-name-part taxon-name-part-type="genus" reg="Paguropsis">Paguropsis</tp:taxon-name-part> <tp:taxon-name-part taxon-name-part-type="species" reg="typica">typica</tp:taxon-name-part></tp:taxon-name></italic> Henderson, 1888, by monotypy. Gender: feminine.</p></tp:treatment-sec><tp:treatment-sec sec-type="Species included" id="SECID0EEXAG"><title>Species included.</title><p>In addition to the type species, <italic><tp:taxon-name><tp:taxon-name-part taxon-name-part-type="genus" reg="Paguropsis">P.</tp:taxon-name-part> <tp:taxon-name-part taxon-name-part-type="species" reg="typica">typica</tp:taxon-name-part></tp:taxon-name></italic>, the genus includes: <italic><tp:taxon-name><tp:taxon-name-part taxon-name-part-type="genus" reg="Paguropsis">P.</tp:taxon-name-part> <tp:taxon-name-part taxon-name-part-type="species" reg="andersoni">andersoni</tp:taxon-name-part></tp:taxon-name></italic> (Alcock, 1899), and three new species described herein.</p></tp:treatment-sec><tp:treatment-sec sec-type="remarks" id="SECID0EAYAG"><title>Remarks.</title><p>
              <xref ref-type="bibr" rid="B24">Henderson (1888)</xref> considered <italic><tp:taxon-name><tp:taxon-name-part taxon-name-part-type="genus" reg="Paguropsis">Paguropsis</tp:taxon-name-part></tp:taxon-name></italic> and its only species at that time, <italic><tp:taxon-name><tp:taxon-name-part taxon-name-part-type="genus" reg="Paguropsis">P.</tp:taxon-name-part> <tp:taxon-name-part taxon-name-part-type="species" reg="typica">typica</tp:taxon-name-part></tp:taxon-name></italic>, to be unique among hermit crabs based on the peculiar subdorsal position of pereopods 4 and 5 adapted to manipulate the symbiont zoanthid, the presence on the left or right side of the pleopods, and the straight pleon. <xref ref-type="bibr" rid="B4">Alcock (1905)</xref> considered his monotypic genus <italic><tp:taxon-name><tp:taxon-name-part taxon-name-part-type="genus" reg="Chlaenopagurus">Chlaenopagurus</tp:taxon-name-part></tp:taxon-name></italic> Alcock, 1899 to be a junior synonym of <italic><tp:taxon-name><tp:taxon-name-part taxon-name-part-type="genus" reg="Paguropsis">Paguropsis</tp:taxon-name-part></tp:taxon-name></italic>, although he provided no explanation for that taxonomic action. <xref ref-type="bibr" rid="B4">Alcock (1905)</xref> suggested that <italic><tp:taxon-name><tp:taxon-name-part taxon-name-part-type="genus" reg="Paguropsis">Paguropsis</tp:taxon-name-part></tp:taxon-name></italic> was closely related to <italic><tp:taxon-name><tp:taxon-name-part taxon-name-part-type="genus" reg="Paguristes">Paguristes</tp:taxon-name-part></tp:taxon-name></italic> Dana, 1851, but differed in the former having stout eyestalk, a non-coiled pleon, symmetrical tail fan (uropods and telson), chelate pereopod 4, and indifferent position (left or right side) of the pleopods. The taxonomy or morphology of <italic><tp:taxon-name><tp:taxon-name-part taxon-name-part-type="genus" reg="Paguropsis">Paguropsis</tp:taxon-name-part></tp:taxon-name></italic> has not been discussed or revised since that early time, although <xref ref-type="bibr" rid="B12">Boas (1926)</xref> did study in detail the morphology of <italic><tp:taxon-name><tp:taxon-name-part taxon-name-part-type="genus" reg="Paguropsis">P.</tp:taxon-name-part> <tp:taxon-name-part taxon-name-part-type="species" reg="typica">typica</tp:taxon-name-part></tp:taxon-name></italic> relative to its symbiotic zoanthid.</p><p>During this study, several important characters previously overlooked or not sufficiently discussed have been added to the diagnosis of <italic><tp:taxon-name><tp:taxon-name-part taxon-name-part-type="genus" reg="Paguropsis">Paguropsis</tp:taxon-name-part></tp:taxon-name></italic>. Among these are the shapes of mouthparts (maxillule external lobe of endopod, and maxilliped 3 exopod); presence on posterior carapace of a well delimited calcified lateral lobe (e.g., Fig. <xref ref-type="fig" rid="F2">2A</xref>) fused to shield; on the branchiostegite (e.g., Fig. <xref ref-type="fig" rid="F2">2B, D</xref>), presence of a well calcified median plate with a central pit adjacent to the cervical groove, and an anterodorsal plate; presence on ventral surface of coxae of chelipeds of a longitudinal, uncalcified fissure (e.g., Fig. <xref ref-type="fig" rid="F5">5B, D</xref>); shape of thoracic sternites XI and XII (between pereopods 3 and 4 respectively; e.g., Fig. <xref ref-type="fig" rid="F5">5B, D</xref>); development of a full chela lacking rasp on pereopod 4, and distinct, bear-like claw armature of fixed finger; and sharply delimited anteroventral margin of coxae of pereopods 4 (e.g., Fig. <xref ref-type="fig" rid="F5">5B, D</xref>). Furthermore, coloration has been found to be unique for each of the species (Figs <xref ref-type="fig" rid="F8">8</xref>, <xref ref-type="fig" rid="F18">18A, B</xref>, <xref ref-type="fig" rid="F28">28A–D</xref>).</p></tp:treatment-sec><tp:treatment-sec><!--Section generated to contain objects referenced in tp:taxon-treatment.--><fig id="F3" position="float" orientation="portrait"><label>Figure 3.</label><caption><p>
                  <italic><tp:taxon-name><tp:taxon-name-part taxon-name-part-type="genus" reg="Paguropsis">Paguropsis</tp:taxon-name-part> <tp:taxon-name-part taxon-name-part-type="species" reg="typica">typica</tp:taxon-name-part></tp:taxon-name></italic> Henderson, 1888, Philippines, <abbrev xmlns:xlink="http://www.w3.org/1999/xlink" content-type="institution" xlink:title="United States Fish Commission" id="ABBRID0EWUAI" xlink:type="simple">USFC</abbrev> <italic>Albatross</italic>, <abbrev xmlns:xlink="http://www.w3.org/1999/xlink" xlink:title="station" id="ABBRID0E4UAI" xlink:type="simple">sta</abbrev> 5409: <bold>A, B, D</bold> male, 14.6 mm, <bold>C</bold> female, 7.1 mm (<named-content xmlns:xlink="http://www.w3.org/1999/xlink" content-type="dwc:institutional_code" xlink:type="simple">USNM</named-content> 1107574). <bold>A</bold> gill lamella <bold>B</bold> shield and cephalic appendages, dorsal <bold>C</bold> left side of posterior thorax and pleon showing brood pouch (bp), lateral <bold>D</bold> uropods and telson, dorsal. Abbreviations: cll, carapace lateral lobe; bp, brood pouch. Scale bar: 0.5 mm (<bold>A</bold>), 4 mm (<bold>B</bold>), 2 mm (<bold>C, D</bold>).</p></caption><graphic xmlns:xlink="http://www.w3.org/1999/xlink" xlink:href="zookeys-752-017-g003.jpg" position="float" orientation="portrait" xlink:type="simple" id="oo_198581.jpg"/></fig><fig id="F2" position="float" orientation="portrait"><label>Figure 2.</label><caption><p>
                  <bold>A, B</bold> <italic><tp:taxon-name><tp:taxon-name-part taxon-name-part-type="genus" reg="Paguropsis">Paguropsis</tp:taxon-name-part> <tp:taxon-name-part taxon-name-part-type="species" reg="typica">typica</tp:taxon-name-part></tp:taxon-name></italic> Henderson, 1888 male, 14.6 mm, Philippines, <abbrev xmlns:xlink="http://www.w3.org/1999/xlink" content-type="institution" xlink:title="United States Fish Commission" id="ABBRID0EIRAI" xlink:type="simple">USFC</abbrev> <italic>Albatross</italic>, <abbrev xmlns:xlink="http://www.w3.org/1999/xlink" xlink:title="station" id="ABBRID0EPRAI" xlink:type="simple">sta</abbrev> 5409 (<named-content xmlns:xlink="http://www.w3.org/1999/xlink" content-type="dwc:institutional_code" xlink:type="simple">USNM</named-content> 1107574) <bold>C, D</bold> <italic><tp:taxon-name><tp:taxon-name-part taxon-name-part-type="genus" reg="Paguropsis">Paguropsis</tp:taxon-name-part> <tp:taxon-name-part taxon-name-part-type="species" reg="andersoni">andersoni</tp:taxon-name-part></tp:taxon-name></italic> (Alcock, 1899) lectotype male, 18.3 mm, Laccadive Sea, Indian Ocean, HM Indian Marine Survey Steamer <italic>Investigator</italic> (<named-content xmlns:xlink="http://www.w3.org/1999/xlink" content-type="dwc:institutional_code" xlink:type="simple">USNM</named-content> 42719). <bold>A, C</bold> dorsal view <bold>B, D</bold> right side of shield and rostrum, branchiostegite, and anterodorsal portion of posterior carapace. Abbreviations: apb, anterodorsal plate of branchiostegite; mp, median plate; cll, carapace lateral lobe; pmp, posteromedian plate. Scale bars: 10 mm (<bold>A, C</bold>), 2 mm (<bold>B, D</bold>).</p></caption><graphic xmlns:xlink="http://www.w3.org/1999/xlink" xlink:href="zookeys-752-017-g002.jpg" position="float" orientation="portrait" xlink:type="simple" id="oo_198580.jpg"/></fig><fig id="F5" position="float" orientation="portrait"><label>Figure 5.</label><caption><p>
                  <bold>A, B</bold> <italic><tp:taxon-name><tp:taxon-name-part taxon-name-part-type="genus" reg="Paguropsis">Paguropsis</tp:taxon-name-part> <tp:taxon-name-part taxon-name-part-type="species" reg="typica">typica</tp:taxon-name-part></tp:taxon-name></italic> Henderson, 1888 male, 14.6 mm, Philippines, <abbrev xmlns:xlink="http://www.w3.org/1999/xlink" content-type="institution" xlink:title="United States Fish Commission" id="ABBRID0EEZAI" xlink:type="simple">USFC</abbrev> <italic>Albatross</italic>, <abbrev xmlns:xlink="http://www.w3.org/1999/xlink" xlink:title="station" id="ABBRID0ELZAI" xlink:type="simple">sta</abbrev> 5409 (<named-content xmlns:xlink="http://www.w3.org/1999/xlink" content-type="dwc:institutional_code" xlink:type="simple">USNM</named-content> 1107574); <bold>C, D</bold> <italic><tp:taxon-name><tp:taxon-name-part taxon-name-part-type="genus" reg="Paguropsis">Paguropsis</tp:taxon-name-part> <tp:taxon-name-part taxon-name-part-type="species" reg="andersoni">andersoni</tp:taxon-name-part></tp:taxon-name></italic> (Alcock, 1899) lectotype male, 18.3 mm, Laccadive Sea, Indian Ocean, HM Indian Marine Survey Steamer <italic>Investigator</italic> (<named-content xmlns:xlink="http://www.w3.org/1999/xlink" content-type="dwc:institutional_code" xlink:type="simple">USNM</named-content> 42719). <bold>A, C</bold> chelipeds, dorsal <bold>B, D</bold> coxae of pereopods 1–5, sternites IX–XIII, and anterior portion of pleon with gonopods 1 and 2 (arrow in B indicates keel-like anteroventral margin of coxa). Abbreviations: roman numerals refer to sternites; C1–5, coxae of pereopods 1–5; G1, G2, gonopods 1 and 2; lf, longitudinal fissure. Scale bars: 5 mm (<bold>A, C</bold>), 2 mm (<bold>B</bold>), 4 mm (<bold>D</bold>).</p></caption><graphic xmlns:xlink="http://www.w3.org/1999/xlink" xlink:href="zookeys-752-017-g005.jpg" position="float" orientation="portrait" xlink:type="simple" id="oo_198583.jpg"/></fig><fig id="F1" position="float" orientation="portrait"><label>Figure 1.</label><caption><p>
                  <bold>A–C</bold> <italic><tp:taxon-name><tp:taxon-name-part taxon-name-part-type="genus" reg="Paguropsis">Paguropsis</tp:taxon-name-part> <tp:taxon-name-part taxon-name-part-type="species" reg="typica">typica</tp:taxon-name-part></tp:taxon-name></italic> Henderson, 1888, after <xref ref-type="bibr" rid="B12">Boas (1926</xref>: figs 1, 11A, B): <bold>A</bold> habitus <bold>B, C</bold> female right side with carcinoecium and pereopods 1–3 removed, with brood pouch (<bold>B</bold>) and with brood pouch folded posteriorly (<bold>C</bold>) showing pleopods <bold>D</bold> carcinoecium: <italic><tp:taxon-name><tp:taxon-name-part taxon-name-part-type="genus" reg="Epizoanthus">Epizoanthus</tp:taxon-name-part> <tp:taxon-name-part taxon-name-part-type="species" reg="paguropsidis">paguropsidis</tp:taxon-name-part></tp:taxon-name></italic> Ates, 2003 [nomen nudum], after <xref ref-type="bibr" rid="B12">Boas (1926</xref>: fig. 2) <bold>E</bold> <italic><tp:taxon-name><tp:taxon-name-part taxon-name-part-type="genus" reg="Paguropsis">Paguropsis</tp:taxon-name-part> <tp:taxon-name-part taxon-name-part-type="species" reg="andersoni">andersoni</tp:taxon-name-part></tp:taxon-name></italic> (Alcock, 1899), after <xref ref-type="bibr" rid="B3">Alcock (1902</xref>: fig. 2), habitus.</p></caption><graphic xmlns:xlink="http://www.w3.org/1999/xlink" xlink:href="zookeys-752-017-g001.jpg" position="float" orientation="portrait" xlink:type="simple" id="oo_198579.jpg"/></fig><fig id="F7" position="float" orientation="portrait"><label>Figure 7.</label><caption><p>
                  <italic><tp:taxon-name><tp:taxon-name-part taxon-name-part-type="genus" reg="Paguropsis">Paguropsis</tp:taxon-name-part> <tp:taxon-name-part taxon-name-part-type="species" reg="typica">typica</tp:taxon-name-part></tp:taxon-name></italic> Henderson, 1888, Philippines, <abbrev xmlns:xlink="http://www.w3.org/1999/xlink" content-type="institution" xlink:title="United States Fish Commission" id="ABBRID0EL6AI" xlink:type="simple">USFC</abbrev> <italic>Albatross</italic>, <abbrev xmlns:xlink="http://www.w3.org/1999/xlink" xlink:title="station" id="ABBRID0ES6AI" xlink:type="simple">sta</abbrev> 5409 (<named-content xmlns:xlink="http://www.w3.org/1999/xlink" content-type="dwc:institutional_code" xlink:type="simple">USNM</named-content> 1107574): <bold>A–C</bold> male, 14.6 mm, <bold>D</bold> female, 7.1 mm. <bold>A</bold> gonopods 1 and 2 <italic>in situ</italic>, ventroposterior <bold>B</bold> left gonopod 2, lateral, <bold>C</bold> distal portion of left gonopod 1, anterior <bold>D</bold> female gonopods 1 <italic>in situ</italic>, sternite XIII and coxae of pereopods 5. Abbreviations: G1, G2, gonopods 1 and 2. Scale bar: 1 mm (<bold>A, B</bold>), 0.25 mm (<bold>C</bold>), 0.5 mm (<bold>D</bold>).</p></caption><graphic xmlns:xlink="http://www.w3.org/1999/xlink" xlink:href="zookeys-752-017-g007.jpg" position="float" orientation="portrait" xlink:type="simple" id="oo_198585.jpg"/></fig><fig id="F8" position="float" orientation="portrait"><label>Figure 8.</label><caption><p>
                  <bold>A, B</bold> <italic><tp:taxon-name><tp:taxon-name-part taxon-name-part-type="genus" reg="Paguropsis">Paguropsis</tp:taxon-name-part> <tp:taxon-name-part taxon-name-part-type="species" reg="typica">typica</tp:taxon-name-part></tp:taxon-name></italic> Henderson, 1888, Philippines, PANGLAO 2004, <abbrev xmlns:xlink="http://www.w3.org/1999/xlink" xlink:title="station" id="ABBRID0E2CBI" xlink:type="simple">sta</abbrev> T2 [#48] (<bold>A</bold>) and T2 [#54] (B) (photographs: T-Y Chan): <bold>A</bold> habitus, with carcinoecium <bold>B</bold> habitus, with carcinoecium removed <bold>C</bold> <italic><tp:taxon-name><tp:taxon-name-part taxon-name-part-type="genus" reg="Paguropsis">Paguropsis</tp:taxon-name-part> <tp:taxon-name-part taxon-name-part-type="species" reg="andersoni">andersoni</tp:taxon-name-part></tp:taxon-name></italic> (Alcock, 1899), habitus, MAINBAZA <abbrev xmlns:xlink="http://www.w3.org/1999/xlink" xlink:title="station" id="ABBRID0ESDBI" xlink:type="simple">sta</abbrev> <abbrev xmlns:xlink="http://www.w3.org/1999/xlink" xlink:title="otter trawl" id="ABBRID0EWDBI" xlink:type="simple">CC</abbrev> 3159 (#29) (<named-content xmlns:xlink="http://www.w3.org/1999/xlink" content-type="dwc:institutional_code" xlink:type="simple">MNHN</named-content>) (photograph: T-Y Chan) <bold>D</bold> <italic><tp:taxon-name><tp:taxon-name-part taxon-name-part-type="genus" reg="Paguropsis">Paguropsis</tp:taxon-name-part> <tp:taxon-name-part taxon-name-part-type="species" reg="confusa">confusa</tp:taxon-name-part></tp:taxon-name></italic> sp. n., MAINBAZA, <abbrev xmlns:xlink="http://www.w3.org/1999/xlink" xlink:title="station" id="ABBRID0EMEBI" xlink:type="simple">sta</abbrev> <abbrev xmlns:xlink="http://www.w3.org/1999/xlink" xlink:title="beam trawl" id="ABBRID0EQEBI" xlink:type="simple">CP</abbrev> 3134 (#23) (<named-content xmlns:xlink="http://www.w3.org/1999/xlink" content-type="dwc:institutional_code" xlink:type="simple">MNHN</named-content>) (photograph: T-Y Chan).</p></caption><graphic xmlns:xlink="http://www.w3.org/1999/xlink" xlink:href="zookeys-752-017-g008.jpg" position="float" orientation="portrait" xlink:type="simple" id="oo_198586.jpg"/></fig><fig id="F18" position="float" orientation="portrait"><label>Figure 18.</label><caption><p>Habitus: <bold>A</bold> <italic><tp:taxon-name><tp:taxon-name-part taxon-name-part-type="genus" reg="Paguropsis">Paguropsis</tp:taxon-name-part> <tp:taxon-name-part taxon-name-part-type="species" reg="gigas">gigas</tp:taxon-name-part></tp:taxon-name></italic> sp. n., holotype male, 23.0 mm, South China Sea, NANHAI 2014, <abbrev xmlns:xlink="http://www.w3.org/1999/xlink" xlink:title="station" id="ABBRID0ECTAK" xlink:type="simple">sta</abbrev> <abbrev xmlns:xlink="http://www.w3.org/1999/xlink" xlink:title="Warén dredge" id="ABBRID0EGTAK" xlink:type="simple">DW</abbrev> 4105 (<named-content xmlns:xlink="http://www.w3.org/1999/xlink" content-type="dwc:institutional_code" xlink:type="simple">NTOU</named-content> A01445) <bold>B</bold> <italic><tp:taxon-name><tp:taxon-name-part taxon-name-part-type="genus" reg="Paguropsis">Paguropsis</tp:taxon-name-part> <tp:taxon-name-part taxon-name-part-type="species" reg="lacinia">lacinia</tp:taxon-name-part></tp:taxon-name></italic> sp. n., paratype female, 9.8 mm, Papua New Guinea, PNG, <abbrev xmlns:xlink="http://www.w3.org/1999/xlink" xlink:title="station" id="ABBRID0E3TAK" xlink:type="simple">sta</abbrev> <abbrev xmlns:xlink="http://www.w3.org/1999/xlink" xlink:title="beam trawl" id="ABBRID0EAUAK" xlink:type="simple">CP</abbrev> 4254 (<named-content xmlns:xlink="http://www.w3.org/1999/xlink" content-type="dwc:institutional_code" xlink:type="simple">MNHN</named-content>-IU-2013-2288) <bold>C</bold> <italic><tp:taxon-name><tp:taxon-name-part taxon-name-part-type="genus" reg="Paguropsina">Paguropsina</tp:taxon-name-part> <tp:taxon-name-part taxon-name-part-type="species" reg="pistillata">pistillata</tp:taxon-name-part></tp:taxon-name></italic> gen et sp. n., <abbrev xmlns:xlink="http://www.w3.org/1999/xlink" xlink:title="ovigerous female(s)" id="ABBRID0EWUAK" xlink:type="simple">ovig</abbrev> female, 4.2 mm, Philippines, PANGLAO, <abbrev xmlns:xlink="http://www.w3.org/1999/xlink" xlink:title="station" id="ABBRID0E1UAK" xlink:type="simple">sta</abbrev> T37 [#08] (<named-content xmlns:xlink="http://www.w3.org/1999/xlink" content-type="dwc:institutional_code" xlink:type="simple">LKCNHM ZRC</named-content>) (photograph: T-Y Chan) <bold>D</bold> <italic><tp:taxon-name><tp:taxon-name-part taxon-name-part-type="genus" reg="Paguropsina">Paguropsina</tp:taxon-name-part> <tp:taxon-name-part taxon-name-part-type="species" reg="inermis">inermis</tp:taxon-name-part></tp:taxon-name></italic> gen et sp. n., female, 2.5 mm, Japan, Ogasawara Islands, (<named-content xmlns:xlink="http://www.w3.org/1999/xlink" content-type="dwc:institutional_code" xlink:type="simple">CBM</named-content>-ZC 14206) (photograph: T Komai).</p></caption><graphic xmlns:xlink="http://www.w3.org/1999/xlink" xlink:href="zookeys-752-017-g018.jpg" position="float" orientation="portrait" xlink:type="simple" id="oo_198596.jpg"/></fig><fig id="F28" position="float" orientation="portrait"><label>Figure 28.</label><caption><p>
              <bold>A</bold> <italic><tp:taxon-name><tp:taxon-name-part taxon-name-part-type="genus" reg="Paguropsis">Paguropsis</tp:taxon-name-part> <tp:taxon-name-part taxon-name-part-type="species" reg="typica">typica</tp:taxon-name-part></tp:taxon-name></italic> Henderson, 1888: live specimen in sorting tray on board ship (photograph: B Richer de Forges) <bold>B</bold> <italic><tp:taxon-name><tp:taxon-name-part taxon-name-part-type="genus" reg="Paguropsis">Paguropsis</tp:taxon-name-part> <tp:taxon-name-part taxon-name-part-type="species" reg="andersoni">andersoni</tp:taxon-name-part></tp:taxon-name></italic> (Alcock, 1899), not collected, <abbrev xmlns:xlink="http://www.w3.org/1999/xlink" xlink:title="remotely operated vehicle" id="ABBRID0EVTFK" xlink:type="simple">ROV</abbrev>, KwaZulu-Natal, South Africa, DST/NRF ACEP Spatial Solutions cruise, Aliwal outer reef, off KwaZulu-Natal, RY <italic>Angra Pequena</italic>, <abbrev xmlns:xlink="http://www.w3.org/1999/xlink" xlink:title="station" id="ABBRID0E2TFK" xlink:type="simple">sta</abbrev> R50: specimen photographed <italic>in situ</italic> with <abbrev xmlns:xlink="http://www.w3.org/1999/xlink" xlink:title="remotely operated vehicle" id="ABBRID0EBUFK" xlink:type="simple">ROV</abbrev>, not collected (photograph: DST/NRF ACEP – Spatial Solutions project team) <bold>C, D</bold> <italic><tp:taxon-name><tp:taxon-name-part taxon-name-part-type="genus" reg="Paguropsis">Paguropsis</tp:taxon-name-part> <tp:taxon-name-part taxon-name-part-type="species" reg="confusa">confusa</tp:taxon-name-part></tp:taxon-name></italic> sp. n.: <bold>C</bold> specimen photographed <italic>in situ</italic> with <abbrev xmlns:xlink="http://www.w3.org/1999/xlink" xlink:title="remotely operated vehicle" id="ABBRID0EWUFK" xlink:type="simple">ROV</abbrev>, not collected, off Durban, KwaZulu-Natal, South Africa, DST/NRF ACEP Spatial Solutions Project cruise, <abbrev xmlns:xlink="http://www.w3.org/1999/xlink" xlink:title="station" id="ABBRID0E1UFK" xlink:type="simple">sta</abbrev> R45 Echinoderm Extravaganza (photograph: DST/NRF ACEP – Spatial Solutions project team) <bold>D</bold> not examined, Philippines, LUMIWAN <abbrev xmlns:xlink="http://www.w3.org/1999/xlink" xlink:title="beam trawl" id="ABBRID0EAVFK" xlink:type="simple">CP</abbrev> 2867–16 (photograph: T-Y Chan).</p></caption><graphic xmlns:xlink="http://www.w3.org/1999/xlink" xlink:href="zookeys-752-017-g028.jpg" position="float" orientation="portrait" xlink:type="simple" id="oo_198606.jpg"/></fig></tp:treatment-sec><ref-list><ref id="B12"><mixed-citation xmlns:xlink="http://www.w3.org/1999/xlink" xlink:type="simple">
          <person-group><name name-style="western"><surname>Boas</surname><given-names>JEV</given-names></name></person-group> (<year>1926</year>) <article-title>Zur Kenntnis des Einsiedlerkrebses <italic><tp:taxon-name><tp:taxon-name-part taxon-name-part-type="genus">Paguropsis</tp:taxon-name-part></tp:taxon-name></italic> und seiner eigenartigen Behausung.</article-title> <source>Konelige Danske Videnskabernes Selskabs Skrifter, Biologiske Meddelelser</source> <volume>5</volume>(<issue>7</issue>): <fpage>1</fpage>–<lpage>23</lpage>.</mixed-citation></ref><ref id="B3"><mixed-citation xmlns:xlink="http://www.w3.org/1999/xlink" xlink:type="simple">
          <person-group><name name-style="western"><surname>Alcock</surname><given-names>A</given-names></name></person-group> (<year>1902</year>) <source>A naturalist in the Indian Seas or, four years with the Royal Indian Marine Survey Ship “Investigator”.</source> <publisher-name>John Murray</publisher-name>, <publisher-loc>London</publisher-loc>, <size units="page">328 pp</size>. <ext-link xlink:type="simple" ext-link-type="doi" xlink:href="10.5962/bhl.title.97237">https://doi.org/10.5962/bhl.title.97237</ext-link></mixed-citation></ref><ref id="B60"><mixed-citation xmlns:xlink="http://www.w3.org/1999/xlink" xlink:type="simple">
          <person-group><name name-style="western"><surname>Schäfer</surname><given-names>W</given-names></name><name name-style="western"><surname>Høeg</surname><given-names>JT</given-names></name><name name-style="western"><surname>Lützen</surname><given-names>J</given-names></name></person-group> (<year>1983</year>) <article-title>Some notes on the morphology of an aberrant actinian (<tp:taxon-name><tp:taxon-name-part taxon-name-part-type="subclass">Hexacorallia</tp:taxon-name-part></tp:taxon-name>, <tp:taxon-name><tp:taxon-name-part taxon-name-part-type="order">Actiniaria</tp:taxon-name-part></tp:taxon-name>) associated with the glaucothoe of the hermit crab <italic><tp:taxon-name><tp:taxon-name-part taxon-name-part-type="genus">Paguropsis</tp:taxon-name-part> <tp:taxon-name-part taxon-name-part-type="species">typica</tp:taxon-name-part></tp:taxon-name></italic> Henderson (<tp:taxon-name><tp:taxon-name-part taxon-name-part-type="infraorder">Anomura</tp:taxon-name-part></tp:taxon-name>, <tp:taxon-name><tp:taxon-name-part taxon-name-part-type="family">Paguridae</tp:taxon-name-part></tp:taxon-name>).</article-title> <source>Zoologica Scripta</source> <volume>12</volume>(<issue>4</issue>): <fpage>229</fpage>–<lpage>236</lpage>. <ext-link xlink:type="simple" ext-link-type="doi" xlink:href="10.1111/j.1463-6409.1983.tb00506.x">https://doi.org/10.1111/j.1463-6409.1983.tb00506.x</ext-link></mixed-citation></ref><ref id="B6"><mixed-citation xmlns:xlink="http://www.w3.org/1999/xlink" xlink:type="simple">
          <person-group><name name-style="western"><surname>Ates</surname><given-names>RML</given-names></name></person-group> (<year>2003</year>) <article-title>A preliminary review of zoanthid-hermit crab symbioses (<tp:taxon-name><tp:taxon-name-part taxon-name-part-type="phylum">Cnidaria</tp:taxon-name-part></tp:taxon-name>; <tp:taxon-name><tp:taxon-name-part taxon-name-part-type="order">Zoantharia</tp:taxon-name-part></tp:taxon-name>/<tp:taxon-name><tp:taxon-name-part taxon-name-part-type="subphylum">Crustacea</tp:taxon-name-part></tp:taxon-name>; <tp:taxon-name><tp:taxon-name-part taxon-name-part-type="superfamily">Paguridea</tp:taxon-name-part></tp:taxon-name>).</article-title> <source>Zoologische Verhandelingen</source> <volume>345</volume>: <fpage>41</fpage>–<lpage>48</lpage>.</mixed-citation></ref><ref id="B70"><mixed-citation xmlns:xlink="http://www.w3.org/1999/xlink" xlink:type="simple">
          <person-group><name name-style="western"><surname>Williams</surname><given-names>JD</given-names></name><name name-style="western"><surname>McDermott</surname><given-names>JJ</given-names></name></person-group> (<year>2004</year>) <article-title>Hermit crab biocoenoses: a worldwide review of the diversity and natural history of hermit crab associates.</article-title> <source>Journal of Experimental Marine Biology and Ecology</source> <volume>305</volume>: <fpage>1</fpage>–<lpage>128</lpage>. <ext-link xlink:type="simple" ext-link-type="doi" xlink:href="10.1016/j.jembe.2004.02.020">https://doi.org/10.1016/j.jembe.2004.02.020</ext-link></mixed-citation></ref><ref id="B4"><mixed-citation xmlns:xlink="http://www.w3.org/1999/xlink" xlink:type="simple">
          <person-group><name name-style="western"><surname>Alcock</surname><given-names>A</given-names></name></person-group> (<year>1905</year>) <source><tp:taxon-name><tp:taxon-name-part taxon-name-part-type="infraorder">Anomura</tp:taxon-name-part></tp:taxon-name>. Fasc. I. Pagurides. Catalogue of the Indian decapod <tp:taxon-name><tp:taxon-name-part taxon-name-part-type="subphylum">Crustacea</tp:taxon-name-part></tp:taxon-name> in the collections of the Indian Museum, 2.</source> <publisher-name>Indian Museum</publisher-name>, <publisher-loc>Calcutta</publisher-loc>, <size units="page">197 pp</size>.</mixed-citation></ref><ref id="B9"><mixed-citation xmlns:xlink="http://www.w3.org/1999/xlink" xlink:type="simple">
          <person-group><name name-style="western"><surname>Balss</surname><given-names>H</given-names></name></person-group> (<year>1924</year>) <article-title>Über Anpassungen und Symbiose der Paguriden. Eine zusammenfassende Übersicht.</article-title> <source>Zeitschrift für Morphologie und Ökologie der Tiere (Berlin)</source> <volume>1</volume>: <fpage>752</fpage>–<lpage>792</lpage>. <ext-link xlink:type="simple" ext-link-type="doi" xlink:href="10.1007/BF00407608">https://doi.org/10.1007/BF00407608</ext-link></mixed-citation></ref><ref id="B10"><mixed-citation xmlns:xlink="http://www.w3.org/1999/xlink" xlink:type="simple">
          <person-group><name name-style="western"><surname>Balss</surname><given-names>H</given-names></name></person-group> (<year>1927</year>) <article-title><tp:taxon-name><tp:taxon-name-part taxon-name-part-type="subphylum">Crustacea</tp:taxon-name-part></tp:taxon-name> <tp:taxon-name><tp:taxon-name-part taxon-name-part-type="class">Malacostraca</tp:taxon-name-part></tp:taxon-name>. <tp:taxon-name><tp:taxon-name-part taxon-name-part-type="order">Decapoda</tp:taxon-name-part></tp:taxon-name>.</article-title> In: <person-group><name name-style="western"><surname>Kükenthal</surname><given-names>W</given-names></name><name name-style="western"><surname>Krumbach</surname><given-names>TH</given-names></name></person-group> (<role>Eds</role>) <issue-title>Handbuch der Zoologie 3 (1).</issue-title> <source>Berlin and Leipzig</source>, <fpage>840</fpage>–<lpage>1038</lpage>.</mixed-citation></ref><ref id="B56"><mixed-citation xmlns:xlink="http://www.w3.org/1999/xlink" xlink:type="simple">
          <person-group><name name-style="western"><surname>Ross</surname><given-names>DM</given-names></name></person-group> (<year>1983</year>) Symbiotic relations. In: Bliss D (Ed.) The Biology of the <tp:taxon-name><tp:taxon-name-part taxon-name-part-type="subphylum">Crustacea</tp:taxon-name-part></tp:taxon-name>, vol. 7. Academic Press, New York, 163–212,</mixed-citation></ref><ref id="B71"><mixed-citation xmlns:xlink="http://www.w3.org/1999/xlink" xlink:type="simple">
          <institution xlink:type="simple">WoRMS Editorial Board</institution> (<year>2018</year>) World Register of Marine Species. Available from <ext-link xlink:type="simple" ext-link-type="uri" xlink:href="http://www.marinespecies.org">http://www.marinespecies.org</ext-link> at VLIZ. <ext-link xlink:type="simple" ext-link-type="doi" xlink:href="10.14284/170">https://doi.org/10.14284/170</ext-link> [Accessed 2018–01–08]</mixed-citation></ref><ref id="B24"><mixed-citation xmlns:xlink="http://www.w3.org/1999/xlink" xlink:type="simple">
          <person-group><name name-style="western"><surname>Henderson</surname><given-names>JR</given-names></name></person-group> (<year>1888</year>) Report on the <tp:taxon-name><tp:taxon-name-part taxon-name-part-type="infraorder">Anomura</tp:taxon-name-part></tp:taxon-name> collected by H.M.S. <italic>Challenger</italic> during the years 1873–76. Scientific Results of the Exploratory Voyage of HMS <italic>Challenger</italic> (Zoology) 27, Her Majesty’s Stationary Office, Edinburgh, 1–221.</mixed-citation></ref></ref-list></tp:taxon-treatment>
