# Supplementary material for: A revision of “blanket-hermit crabs” of the genus Paguropsis Henderson, 1888, with the description of a new genus and five new species (Crustacea, Anomura, Diogenidae)
Source: Zookeys. 2018 Apr 23;(752):17–97. doi: 10.3897/zookeys.752.23712 (PMC5928055; doi:10.3897/zookeys.752.23712)
Supplement: XML Treatment for Paguropsis typica [file zookeys.752.23712-treatment2.xml]

<!DOCTYPE tp:taxon-treatment
  PUBLIC "-//TaxonX//DTD Taxonomic Treatment Publishing DTD v0 20100105//EN" "tax-treatment-NSO.dtd">
<tp:taxon-treatment xmlns:tp="http://www.plazi.org/taxpub"><tp:treatment-meta><kwd-group><label>Taxon classification</label><kwd><named-content xmlns:xlink="http://www.w3.org/1999/xlink" content-type="kingdom">Animalia</named-content></kwd><kwd><named-content xmlns:xlink="http://www.w3.org/1999/xlink" content-type="order">Decapoda</named-content></kwd><kwd><named-content xmlns:xlink="http://www.w3.org/1999/xlink" content-type="family">Diogenidae</named-content></kwd></kwd-group><mixed-citation publication-type="journal"><person-group><name><surname>Lemaitre</surname><given-names>Rafael</given-names></name><name><surname>Rahayu</surname><given-names>Dwi Listyo</given-names></name><name><surname>Komai</surname><given-names>Tomoyuki</given-names></name></person-group><article-title>A revision of “blanket-hermit crabs” of the genus <italic><tp:taxon-name><tp:taxon-name-part taxon-name-part-type="genus" reg="Paguropsis">Paguropsis</tp:taxon-name-part></tp:taxon-name></italic> Henderson, 1888, with the description of a new genus and five new species (<tp:taxon-name><tp:taxon-name-part taxon-name-part-type="subphylum">Crustacea</tp:taxon-name-part></tp:taxon-name>, <tp:taxon-name><tp:taxon-name-part taxon-name-part-type="infraorder">Anomura</tp:taxon-name-part></tp:taxon-name>, <tp:taxon-name><tp:taxon-name-part taxon-name-part-type="family">Diogenidae</tp:taxon-name-part></tp:taxon-name>)</article-title><source>Zookeys</source><day>23</day><month>4</month><year>2018</year><volume>2018</volume><issue>752</issue><fpage>17</fpage><lpage>97</lpage><pub-id pub-id-type="doi">10.3897/zookeys.752.23712</pub-id></mixed-citation></tp:treatment-meta><tp:nomenclature><tp:taxon-name>
              <tp:taxon-name-part taxon-name-part-type="genus" reg="Paguropsis">Paguropsis</tp:taxon-name-part>
              <tp:taxon-name-part taxon-name-part-type="species" reg="typica">typica</tp:taxon-name-part>
            </tp:taxon-name><tp:taxon-authority>Henderson, 1888</tp:taxon-authority><xref ref-type="fig" rid="F1">Figs 1A–C</xref><xref ref-type="fig" rid="F2">, 2A, B</xref><xref ref-type="fig" rid="F3">, 3</xref><xref ref-type="fig" rid="F4">, 4</xref><xref ref-type="fig" rid="F5">, 5A, B</xref><xref ref-type="fig" rid="F6">, 6</xref><xref ref-type="fig" rid="F7">, 7</xref><xref ref-type="fig" rid="F8">, 8A, B</xref><xref ref-type="fig" rid="F14">, 14A</xref><xref ref-type="fig" rid="F28">, 28A</xref><xref ref-type="table" rid="T1">, Table 1</xref><tp:nomenclature-citation-list><tp:nomenclature-citation><tp:taxon-name>
                  <tp:taxon-name-part taxon-name-part-type="genus" reg="Paguropsis">Paguropsis</tp:taxon-name-part> <tp:taxon-name-part taxon-name-part-type="species" reg="typicus">typicus</tp:taxon-name-part></tp:taxon-name><comment>Henderson, 1888: 99, pl. 10, fig. 4 (type locality: HMS <italic>Challenger</italic><abbrev xmlns:xlink="http://www.w3.org/1999/xlink" xlink:title="station" id="ABBRID0E55AG" xlink:type="simple">sta</abbrev> 204A or B, off Tablas Island, Philippines); Murray, 1895: 789.</comment></tp:nomenclature-citation><tp:nomenclature-citation><tp:taxon-name>
                  <tp:taxon-name-part taxon-name-part-type="genus" reg="Paguropsis">Paguropsis</tp:taxon-name-part> <tp:taxon-name-part taxon-name-part-type="species" reg="typicus">typicus</tp:taxon-name-part></tp:taxon-name><comment>: Pzibram, 1905: 199; Boas, 1926: 1, figs 1, 7, 8–11; Rabaud, 1941: 263; Gordan, 1956: 325 (in part). (See “Remarks”).</comment></tp:nomenclature-citation><tp:nomenclature-citation><tp:taxon-name>
                  <tp:taxon-name-part taxon-name-part-type="genus" reg="Paguropsis">Paguropsis</tp:taxon-name-part> <tp:taxon-name-part taxon-name-part-type="species" reg="typica">typica</tp:taxon-name-part></tp:taxon-name><comment>: Estampador, 1937: 55; Balss, 1924: 775, figs 31, tbl. 2 (see “Remarks”); Balss, 1956: 1429 (in part); Nicol, 1967: 583; Kaestner, 1970: 299; Miyake, 1982: 98, pl. 33, fig. 6 (color photo); Schäfer et al., 1983: figs 12 (in part, see “Remarks”); Ross, 1983: 171; Baba et al., 1986: 192 (fig. 141, color photo), 193 (Japanese text), 299 (English text); Richter and Scholtz, 1994: 189 (phylogeny); Ates, 2003: 42, tbl. 1; Williams and McDermott, 2004: 16, tbl. 1; McLaughlin et al., 2010: 23; McLaughlin, 2015: 152, fig. 6.3D; Malay et al., 2018: 55.</comment></tp:nomenclature-citation><tp:nomenclature-citation><tp:taxon-name><tp:taxon-name-part taxon-name-part-type="genus" reg="Paguropsis"/><tp:taxon-name-part taxon-name-part-type="species" reg="typica"/></tp:taxon-name><comment><italic>Paguropsis tyica</italic> (misspelling): Schäfer et al., 1983, fig. 12 (in part, see “Remarks”)</comment></tp:nomenclature-citation><tp:nomenclature-citation><tp:taxon-name><tp:taxon-name-part taxon-name-part-type="genus" reg="Paguropsis"/><tp:taxon-name-part taxon-name-part-type="species" reg="typica"/></tp:taxon-name><comment>Not <tp:taxon-name><tp:taxon-name-part taxon-name-part-type="genus" reg="Paguropsis">Paguropsis</tp:taxon-name-part> <tp:taxon-name-part taxon-name-part-type="species" reg="typica">typica</tp:taxon-name-part></tp:taxon-name>: Schäfer et al., 1983: 229, figs 1, 2; Williams and McDermott, 2004: 12, 66, tbl. 1 (= glaucothoë stage of <tp:taxon-name><tp:taxon-name-part taxon-name-part-type="family">Parapaguridae</tp:taxon-name-part></tp:taxon-name>, see “Remarks”) </comment></tp:nomenclature-citation></tp:nomenclature-citation-list></tp:nomenclature><tp:treatment-sec sec-type="type material" id="SECID0E4ABG"><title>Type material.</title><p>Lectotype (herein selected), male 6.0 mm, Tablas Island, Philippines, HMS <italic>Challenger</italic>, <abbrev xmlns:xlink="http://www.w3.org/1999/xlink" xlink:title="station" id="ABBRID0EFBBG" xlink:type="simple">sta</abbrev> 204A to 204B, 12°43' to 12°46'N, 122°09' to 122°10'E, 182.9–210.3 m, 2 Nov 1874 (<named-content xmlns:xlink="http://www.w3.org/1999/xlink" content-type="dwc:institutional_code" xlink:type="simple">BMNH</named-content> 1888.33). Paralectotype: 1 female 7.1 mm, same data as lectotype (<named-content xmlns:xlink="http://www.w3.org/1999/xlink" content-type="dwc:institutional_code" xlink:type="simple">BMNH</named-content> 1888.33).</p></tp:treatment-sec><tp:treatment-sec sec-type="material" id="SECID0ETBBG"><title>Other material.</title><p>
              <italic>Japan</italic>: Intensive Research of Unexploited Fisheries Resource on Continental Slopes, Japan Fisheries Resources Conservation Association, <abbrev xmlns:xlink="http://www.w3.org/1999/xlink" xlink:title="fishing boat" id="ABBRID0E2BBG" xlink:type="simple">FB</abbrev> <italic>Shin’ei-maru No. 53</italic>, Kita-Koho Seamount, Kyushu-Palau Ridge, <named-content xmlns:xlink="http://www.w3.org/1999/xlink" content-type="dwc:verbatimCoordinates" xlink:type="simple"><named-content content-type="geo-json" specific-use="{&#34;type&#34;:&#34;Point&#34;,&#34;coordinates&#34;:[135.334167,26.769167]}" id="NCID0EECBG" xlink:type="simple">26°46'09"N, 135°20'03"E</named-content></named-content>, 360 m, 17 Nov 1978, trawl: 4 males 10.2–16.4 mm (<named-content xmlns:xlink="http://www.w3.org/1999/xlink" content-type="dwc:institutional_code" xlink:type="simple">CBM</named-content>-ZC 4898); same data, 4 females 10.3–13.2 mm (<named-content xmlns:xlink="http://www.w3.org/1999/xlink" content-type="dwc:institutional_code" xlink:type="simple">CBM</named-content>-ZC 4899).</p><p>
              <italic>South China Sea</italic>: NANHAI 2014, cruise OR5: <abbrev xmlns:xlink="http://www.w3.org/1999/xlink" xlink:title="station" id="ABBRID0EXCBG" xlink:type="simple">sta</abbrev> <abbrev xmlns:xlink="http://www.w3.org/1999/xlink" xlink:title="Warén dredge" id="ABBRID0E2CBG" xlink:type="simple">DW</abbrev> 4105, <named-content xmlns:xlink="http://www.w3.org/1999/xlink" content-type="dwc:verbatimCoordinates" xlink:type="simple"><named-content content-type="geo-json" specific-use="{&#34;type&#34;:&#34;Point&#34;,&#34;coordinates&#34;:[115.425122,13.964837]}" id="NCID0ECDBG" xlink:type="simple">13°57.8902'N, 115°25.5073'E</named-content></named-content>, 297–565 m, 3 Jan 2014: 1 male 3.6 mm (<named-content xmlns:xlink="http://www.w3.org/1999/xlink" content-type="dwc:institutional_code" xlink:type="simple">NTOU</named-content> A01442). ZHONGSHA 2015, cruise ORI 1113: <abbrev xmlns:xlink="http://www.w3.org/1999/xlink" xlink:title="station" id="ABBRID0EMDBG" xlink:type="simple">sta</abbrev> <abbrev xmlns:xlink="http://www.w3.org/1999/xlink" xlink:title="beam trawl" id="ABBRID0EQDBG" xlink:type="simple">CP</abbrev> 4149, <named-content xmlns:xlink="http://www.w3.org/1999/xlink" content-type="dwc:verbatimCoordinates" xlink:type="simple"><named-content content-type="geo-json" specific-use="{&#34;type&#34;:&#34;Point&#34;,&#34;coordinates&#34;:[114.334167,16.109000]}" id="NCID0EXDBG" xlink:type="simple">16°06.54'N, 114°20.05'E</named-content></named-content>, 165 m, 26 Jul 2015: 1 male 5.8 mm, 1 female 6.6 mm (<named-content xmlns:xlink="http://www.w3.org/1999/xlink" content-type="dwc:institutional_code" xlink:type="simple">NTOU</named-content> A01443); <abbrev xmlns:xlink="http://www.w3.org/1999/xlink" xlink:title="station" id="ABBRID0EBEBG" xlink:type="simple">sta</abbrev> <abbrev xmlns:xlink="http://www.w3.org/1999/xlink" xlink:title="beam trawl" id="ABBRID0EFEBG" xlink:type="simple">CP</abbrev> 4150, <named-content xmlns:xlink="http://www.w3.org/1999/xlink" content-type="dwc:verbatimCoordinates" xlink:type="simple"><named-content content-type="geo-json" specific-use="{&#34;type&#34;:&#34;Point&#34;,&#34;coordinates&#34;:[114.357500,16.110033]}" id="NCID0EMEBG" xlink:type="simple">16°06.602'N, 114°21.45'E</named-content></named-content>, 162 m, 26 Jul 2015: 1 male 6.0 mm (<named-content xmlns:xlink="http://www.w3.org/1999/xlink" content-type="dwc:institutional_code" xlink:type="simple">NTOU</named-content> A01444). Hong Kong: Cruise 4/63, <abbrev xmlns:xlink="http://www.w3.org/1999/xlink" xlink:title="station" id="ABBRID0EWEBG" xlink:type="simple">sta</abbrev> 66, Transect 56, [no locality, coordinates, depth, or date], coll. Fisheries Research Station: 1 female 5.8 mm (<named-content xmlns:xlink="http://www.w3.org/1999/xlink" content-type="dwc:institutional_code" xlink:type="simple">MNHN</named-content>-IU-2014–9438).</p><p>
              <italic>Philippines</italic>: <abbrev xmlns:xlink="http://www.w3.org/1999/xlink" content-type="institution" xlink:title="United States Fish Commission" id="ABBRID0EDFBG" xlink:type="simple">USFC</abbrev> <italic>Albatross</italic>, Philippines Expedition: Quezon, Luzon Island, Tayabas Bay, Lucena City, <abbrev xmlns:xlink="http://www.w3.org/1999/xlink" xlink:title="station" id="ABBRID0EKFBG" xlink:type="simple">sta</abbrev> 5369, <named-content xmlns:xlink="http://www.w3.org/1999/xlink" content-type="dwc:verbatimCoordinates" xlink:type="simple"><named-content content-type="geo-json" specific-use="{&#34;type&#34;:&#34;Point&#34;,&#34;coordinates&#34;:[121.716667,13.800000]}" id="NCID0ERFBG" xlink:type="simple">13°48'00"N, 121°43'00"E</named-content></named-content>, 193.8 m, 24 Feb 1909: 1 male 10.7 mm, 1 female 5.7 mm (<named-content xmlns:xlink="http://www.w3.org/1999/xlink" content-type="dwc:institutional_code" xlink:type="simple">USNM</named-content> 1107610); Quezon, Luzon Island, Tayabas Bay, Lucena City, <abbrev xmlns:xlink="http://www.w3.org/1999/xlink" xlink:title="station" id="ABBRID0E2FBG" xlink:type="simple">sta</abbrev> 5371, <named-content xmlns:xlink="http://www.w3.org/1999/xlink" content-type="dwc:verbatimCoordinates" xlink:type="simple"><named-content content-type="geo-json" specific-use="{&#34;type&#34;:&#34;Point&#34;,&#34;coordinates&#34;:[121.670833,13.827778]}" id="NCID0ECGBG" xlink:type="simple">13°49'40"N, 121°40'15"E</named-content></named-content>, 151.8 m, 24 Feb 1909: 1 male 10.4 mm, 1 female 6.2 (molted, parasitized) (<named-content xmlns:xlink="http://www.w3.org/1999/xlink" content-type="dwc:institutional_code" xlink:type="simple">USNM</named-content> 1107593); Quezon, Luzon Island, Tayabas Bay, Unisan, <abbrev xmlns:xlink="http://www.w3.org/1999/xlink" xlink:title="station" id="ABBRID0EMGBG" xlink:type="simple">sta</abbrev> 5375, <named-content xmlns:xlink="http://www.w3.org/1999/xlink" content-type="dwc:verbatimCoordinates" xlink:type="simple"><named-content content-type="geo-json" specific-use="{&#34;type&#34;:&#34;Point&#34;,&#34;coordinates&#34;:[121.837500,13.704167]}" id="NCID0ETGBG" xlink:type="simple">13°42'15"N, 121°50'15"E</named-content></named-content>, 195.7 m, 2 Mar 1909: 1 male 12.6 mm (<named-content xmlns:xlink="http://www.w3.org/1999/xlink" content-type="dwc:institutional_code" xlink:type="simple">USNM</named-content> 1107608); Visayan Sea, Leyte Island, Villaba, near Capitancillo Island, <abbrev xmlns:xlink="http://www.w3.org/1999/xlink" xlink:title="station" id="ABBRID0E4GBG" xlink:type="simple">sta</abbrev> 5403, <named-content xmlns:xlink="http://www.w3.org/1999/xlink" content-type="dwc:verbatimCoordinates" xlink:type="simple"><named-content content-type="geo-json" specific-use="{&#34;type&#34;:&#34;Point&#34;,&#34;coordinates&#34;:[124.287500,11.166667]}" id="NCID0EEHBG" xlink:type="simple">11°10'00"N, 124°17'15"E</named-content></named-content>, 332.8 m, 16 Mar 1909: 1 male 11.0 mm (<named-content xmlns:xlink="http://www.w3.org/1999/xlink" content-type="dwc:institutional_code" xlink:type="simple">USNM</named-content> 1107573); Camotes Sea, Cebu, Camotes Islands, NW of Pacijan Island, <abbrev xmlns:xlink="http://www.w3.org/1999/xlink" xlink:title="station" id="ABBRID0EOHBG" xlink:type="simple">sta</abbrev> 5408, <named-content xmlns:xlink="http://www.w3.org/1999/xlink" content-type="dwc:verbatimCoordinates" xlink:type="simple"><named-content content-type="geo-json" specific-use="{&#34;type&#34;:&#34;Point&#34;,&#34;coordinates&#34;:[124.250000,10.670833]}" id="NCID0EVHBG" xlink:type="simple">10°40'15"N, 124°15'00"E</named-content></named-content>, 290.8 m, 18 Mar 1909: 2 males 11.8, 12.8 mm, 1 female 11.7 mm, 1 <abbrev xmlns:xlink="http://www.w3.org/1999/xlink" xlink:title="ovigerous female(s)" id="ABBRID0E1HBG" xlink:type="simple">ovig</abbrev> female 11.4 mm (<named-content xmlns:xlink="http://www.w3.org/1999/xlink" content-type="dwc:institutional_code" xlink:type="simple">USNM</named-content> 1107590); Camotes Sea, Cebu, Camotes Islands, W of Pacijan Island, <abbrev xmlns:xlink="http://www.w3.org/1999/xlink" xlink:title="station" id="ABBRID0EDIBG" xlink:type="simple">sta</abbrev> 5409, 345.6 m, 18 Mar 1909: 2 males 10.9, 14.6 mm, 1 female 8.5 mm (<named-content xmlns:xlink="http://www.w3.org/1999/xlink" content-type="dwc:institutional_code" xlink:type="simple">USNM</named-content> 1107574); Cebu Island, Bohol Strait, SW of Lauis Point, <abbrev xmlns:xlink="http://www.w3.org/1999/xlink" xlink:title="station" id="ABBRID0EMIBG" xlink:type="simple">sta</abbrev> 5411, 265.2 m, 23 Mar 1909: 2 males 8.6 mm, 13.3 mm, 2 females 11.2, 11.9 mm (<named-content xmlns:xlink="http://www.w3.org/1999/xlink" content-type="dwc:institutional_code" xlink:type="simple">USNM</named-content> 1107594); Bohol Strait, Between Bohol and Cebu Islands, <abbrev xmlns:xlink="http://www.w3.org/1999/xlink" xlink:title="station" id="ABBRID0EVIBG" xlink:type="simple">sta</abbrev> 5412, <named-content xmlns:xlink="http://www.w3.org/1999/xlink" content-type="dwc:verbatimCoordinates" xlink:type="simple"><named-content content-type="geo-json" specific-use="{&#34;type&#34;:&#34;Point&#34;,&#34;coordinates&#34;:[123.866667,10.150000]}" id="NCID0E3IBG" xlink:type="simple">10°09'00"N, 123°52'00"E</named-content></named-content>, 296.3 m, 23 Mar 1909: 1 female 9.1 mm, 3 <abbrev xmlns:xlink="http://www.w3.org/1999/xlink" xlink:title="ovigerous female(s)" id="ABBRID0EBJBG" xlink:type="simple">ovig</abbrev> females 10.9–11.8 mm (<named-content xmlns:xlink="http://www.w3.org/1999/xlink" content-type="dwc:institutional_code" xlink:type="simple">USNM</named-content> 1107599); Cebu Island, <!--PageBreak-->Naga, Bohol Strait, <abbrev xmlns:xlink="http://www.w3.org/1999/xlink" xlink:title="station" id="ABBRID0EMJBG" xlink:type="simple">sta</abbrev> 5417, 301.7 m, 25 Mar 1909: 4 males 7.9–13.2 mm, 2 females 7.1, 10.0 mm (<named-content xmlns:xlink="http://www.w3.org/1999/xlink" content-type="dwc:institutional_code" xlink:type="simple">USNM</named-content> 1107584); Gulf of Albay, Albay, Luzon Island, E of S Luzon, <abbrev xmlns:xlink="http://www.w3.org/1999/xlink" xlink:title="station" id="ABBRID0EVJBG" xlink:type="simple">sta</abbrev> 5454, <named-content xmlns:xlink="http://www.w3.org/1999/xlink" content-type="dwc:verbatimCoordinates" xlink:type="simple"><named-content content-type="geo-json" specific-use="{&#34;type&#34;:&#34;Point&#34;,&#34;coordinates&#34;:[123.841667,13.200000]}" id="NCID0E3JBG" xlink:type="simple">13°12'00"N, 123°50'30"E</named-content></named-content>, 279.8 m, 7 Jun 1909: 1 female 7.8 mm (<named-content xmlns:xlink="http://www.w3.org/1999/xlink" content-type="dwc:institutional_code" xlink:type="simple">USNM</named-content> 1107578); northern Mindanao, <abbrev xmlns:xlink="http://www.w3.org/1999/xlink" xlink:title="station" id="ABBRID0EGKBG" xlink:type="simple">sta</abbrev> 5519, <named-content xmlns:xlink="http://www.w3.org/1999/xlink" content-type="dwc:verbatimCoordinates" xlink:type="simple"><named-content content-type="geo-json" specific-use="{&#34;type&#34;:&#34;Point&#34;,&#34;coordinates&#34;:[123.520833,8.783333]}" id="NCID0ENKBG" xlink:type="simple">8°47'00"N, 123°31'15"E</named-content></named-content>, 332.8 m, 9 Aug 1909: 1 female 6.4 mm (<named-content xmlns:xlink="http://www.w3.org/1999/xlink" content-type="dwc:institutional_code" xlink:type="simple">USNM</named-content> 1107588); Zamboanga del Norte, Mindanao Island, <abbrev xmlns:xlink="http://www.w3.org/1999/xlink" xlink:title="station" id="ABBRID0EXKBG" xlink:type="simple">sta</abbrev> 5520, 10 Aug 1909, 186.5 m: 1 female 5.7 mm (<named-content xmlns:xlink="http://www.w3.org/1999/xlink" content-type="dwc:institutional_code" xlink:type="simple">USNM</named-content> 1100423). MUSORSTOM 1, <abbrev xmlns:xlink="http://www.w3.org/1999/xlink" xlink:title="navire océanographique" id="ABBRID0EALBG" xlink:type="simple">NO</abbrev> <italic>Vauban</italic>: N of Lubang, <abbrev xmlns:xlink="http://www.w3.org/1999/xlink" xlink:title="station" id="ABBRID0EGLBG" xlink:type="simple">sta</abbrev> <abbrev xmlns:xlink="http://www.w3.org/1999/xlink" xlink:title="otter trawl" id="ABBRID0EKLBG" xlink:type="simple">CC</abbrev> 12, <named-content xmlns:xlink="http://www.w3.org/1999/xlink" content-type="dwc:verbatimCoordinates" xlink:type="simple"><named-content content-type="geo-json" specific-use="{&#34;type&#34;:&#34;Point&#34;,&#34;coordinates&#34;:[120.283333,14.000000]}" id="NCID0ERLBG" xlink:type="simple">14°00'N, 120°17'E</named-content></named-content>, 187–210 m, 20 Mar1976: 1 male 7.0 mm, 3 females 6.4–6.8 mm (<named-content xmlns:xlink="http://www.w3.org/1999/xlink" content-type="dwc:institutional_code" xlink:type="simple">USNM</named-content> 1441983); N of Lubang, <abbrev xmlns:xlink="http://www.w3.org/1999/xlink" xlink:title="station" id="ABBRID0E2LBG" xlink:type="simple">sta</abbrev> <abbrev xmlns:xlink="http://www.w3.org/1999/xlink" xlink:title="beam trawl" id="ABBRID0E6LBG" xlink:type="simple">CP</abbrev> 18, <named-content xmlns:xlink="http://www.w3.org/1999/xlink" content-type="dwc:verbatimCoordinates" xlink:type="simple"><named-content content-type="geo-json" specific-use="{&#34;type&#34;:&#34;Point&#34;,&#34;coordinates&#34;:[120.283333,13.950000]}" id="NCID0EGMBG" xlink:type="simple">13°57'N, 120°17'E</named-content></named-content>, 150–159 m, 21 Mar 1976: 1 <abbrev xmlns:xlink="http://www.w3.org/1999/xlink" xlink:title="ovigerous female(s)" id="ABBRID0ELMBG" xlink:type="simple">ovig</abbrev> 7.5 mm (<named-content xmlns:xlink="http://www.w3.org/1999/xlink" content-type="dwc:institutional_code" xlink:type="simple">MNHN</named-content>-IU-2014–9374); N of Lubang, <abbrev xmlns:xlink="http://www.w3.org/1999/xlink" xlink:title="station" id="ABBRID0EUMBG" xlink:type="simple">sta</abbrev> <abbrev xmlns:xlink="http://www.w3.org/1999/xlink" xlink:title="beam trawl" id="ABBRID0EYMBG" xlink:type="simple">CP</abbrev> 25, <named-content xmlns:xlink="http://www.w3.org/1999/xlink" content-type="dwc:verbatimCoordinates" xlink:type="simple"><named-content content-type="geo-json" specific-use="{&#34;type&#34;:&#34;Point&#34;,&#34;coordinates&#34;:[120.300000,14.033333]}" id="NCID0E6MBG" xlink:type="simple">14°02'N, 120°18'E</named-content></named-content>, 191–200 m, 22 Mar 1976: 1 male 10.5 mm (<named-content xmlns:xlink="http://www.w3.org/1999/xlink" content-type="dwc:institutional_code" xlink:type="simple">MNHN</named-content>-IU-2014–9373); N of Lubang, <abbrev xmlns:xlink="http://www.w3.org/1999/xlink" xlink:title="station" id="ABBRID0EJNBG" xlink:type="simple">sta</abbrev> <abbrev xmlns:xlink="http://www.w3.org/1999/xlink" xlink:title="beam trawl" id="ABBRID0ENNBG" xlink:type="simple">CP</abbrev> 27, <named-content xmlns:xlink="http://www.w3.org/1999/xlink" content-type="dwc:verbatimCoordinates" xlink:type="simple"><named-content content-type="geo-json" specific-use="{&#34;type&#34;:&#34;Point&#34;,&#34;coordinates&#34;:[120.266667,14.000000]}" id="NCID0EUNBG" xlink:type="simple">14°00'N, 120°16'E</named-content></named-content>, 188–192 m, 22 Mar 1976: 22 males 4.6–4.8 mm, 25 females 3.9–9.0 mm (<named-content xmlns:xlink="http://www.w3.org/1999/xlink" content-type="dwc:institutional_code" xlink:type="simple">MNHN</named-content>-IU-2014–9399); NW of Lubang, <abbrev xmlns:xlink="http://www.w3.org/1999/xlink" xlink:title="station" id="ABBRID0E5NBG" xlink:type="simple">sta</abbrev> <abbrev xmlns:xlink="http://www.w3.org/1999/xlink" xlink:title="beam trawl" id="ABBRID0ECOBG" xlink:type="simple">CP</abbrev> 54, <named-content xmlns:xlink="http://www.w3.org/1999/xlink" content-type="dwc:verbatimCoordinates" xlink:type="simple"><named-content content-type="geo-json" specific-use="{&#34;type&#34;:&#34;Point&#34;,&#34;coordinates&#34;:[119.966667,13.933333]}" id="NCID0EJOBG" xlink:type="simple">13°56'N, 119°58'E</named-content></named-content>, 975–1125 m, 26 Mar 1976: 37 males 5.1–10.4 mm, 26 females 5.5–9.7 mm, 11 <abbrev xmlns:xlink="http://www.w3.org/1999/xlink" xlink:title="ovigerous female(s)" id="ABBRID0EOOBG" xlink:type="simple">ovig</abbrev> females 6.7–8.3 mm (<named-content xmlns:xlink="http://www.w3.org/1999/xlink" content-type="dwc:institutional_code" xlink:type="simple">MNHN</named-content>-IU-2014–9395); N of Lubang, <abbrev xmlns:xlink="http://www.w3.org/1999/xlink" xlink:title="station" id="ABBRID0EXOBG" xlink:type="simple">sta</abbrev> <abbrev xmlns:xlink="http://www.w3.org/1999/xlink" xlink:title="beam trawl" id="ABBRID0E2OBG" xlink:type="simple">CP</abbrev> 64, <named-content xmlns:xlink="http://www.w3.org/1999/xlink" content-type="dwc:verbatimCoordinates" xlink:type="simple"><named-content content-type="geo-json" specific-use="{&#34;type&#34;:&#34;Point&#34;,&#34;coordinates&#34;:[120.316667,14.000000]}" id="NCID0ECPBG" xlink:type="simple">14°00'N, 120°19'E</named-content></named-content>, 194–195 m, 27 Mar 1976: 16 males 4.2–8.1 mm, 19 females 4.3–6.7 mm, 1 <abbrev xmlns:xlink="http://www.w3.org/1999/xlink" xlink:title="ovigerous female(s)" id="ABBRID0EHPBG" xlink:type="simple">ovig</abbrev> female 7.0 mm (<named-content xmlns:xlink="http://www.w3.org/1999/xlink" content-type="dwc:institutional_code" xlink:type="simple">MNHN</named-content>-IU-2014–9371). MUSORSTOM 2, <abbrev xmlns:xlink="http://www.w3.org/1999/xlink" xlink:title="navire océanographique" id="ABBRID0EQPBG" xlink:type="simple">NO</abbrev> <italic>Coriolis</italic>: N of Lubang, <abbrev xmlns:xlink="http://www.w3.org/1999/xlink" xlink:title="station" id="ABBRID0EWPBG" xlink:type="simple">sta</abbrev> <abbrev xmlns:xlink="http://www.w3.org/1999/xlink" xlink:title="beam trawl" id="ABBRID0E1PBG" xlink:type="simple">CP</abbrev> 01, <named-content xmlns:xlink="http://www.w3.org/1999/xlink" content-type="dwc:verbatimCoordinates" xlink:type="simple"><named-content content-type="geo-json" specific-use="{&#34;type&#34;:&#34;Point&#34;,&#34;coordinates&#34;:[120.300000,14.000000]}" id="NCID0EBQBG" xlink:type="simple">14°00'N, 120°18'E</named-content></named-content>, 188–198 m, 20 Nov 1980: 5 males 5.8–11.0 mm, 2 females 6.0, 6.1 mm, 1 <abbrev xmlns:xlink="http://www.w3.org/1999/xlink" xlink:title="ovigerous female(s)" id="ABBRID0EGQBG" xlink:type="simple">ovig</abbrev> female 9.6 mm (<named-content xmlns:xlink="http://www.w3.org/1999/xlink" content-type="dwc:institutional_code" xlink:type="simple">MNHN</named-content>-IU-2014–9425); N of Lubang, <abbrev xmlns:xlink="http://www.w3.org/1999/xlink" xlink:title="station" id="ABBRID0EPQBG" xlink:type="simple">sta</abbrev> <abbrev xmlns:xlink="http://www.w3.org/1999/xlink" xlink:title="beam trawl" id="ABBRID0ETQBG" xlink:type="simple">CP</abbrev> 02, <named-content xmlns:xlink="http://www.w3.org/1999/xlink" content-type="dwc:verbatimCoordinates" xlink:type="simple"><named-content content-type="geo-json" specific-use="{&#34;type&#34;:&#34;Point&#34;,&#34;coordinates&#34;:[120.283333,14.000000]}" id="NCID0E1QBG" xlink:type="simple">14°00'N, 120°17'E</named-content></named-content>, 184–186 m, 20 Nov 1980: 2 males 7.1, 9.4 mm, 1 female 6.7 mm, 2 <abbrev xmlns:xlink="http://www.w3.org/1999/xlink" xlink:title="ovigerous female(s)" id="ABBRID0E6QBG" xlink:type="simple">ovig</abbrev> females 7.0, 7.8 mm (<named-content xmlns:xlink="http://www.w3.org/1999/xlink" content-type="dwc:institutional_code" xlink:type="simple">MNHN</named-content>-IU-2014–9426), 1 <abbrev xmlns:xlink="http://www.w3.org/1999/xlink" xlink:title="ovigerous female(s)" id="ABBRID0EIRBG" xlink:type="simple">ovig</abbrev> female 8.8 mm (<named-content xmlns:xlink="http://www.w3.org/1999/xlink" content-type="dwc:institutional_code" xlink:type="simple">MNHN</named-content>-IU-2014–9431); between Luçon and Lubang, <abbrev xmlns:xlink="http://www.w3.org/1999/xlink" xlink:title="station" id="ABBRID0ERRBG" xlink:type="simple">sta</abbrev> <abbrev xmlns:xlink="http://www.w3.org/1999/xlink" xlink:title="beam trawl" id="ABBRID0EVRBG" xlink:type="simple">CP</abbrev> 06, <named-content xmlns:xlink="http://www.w3.org/1999/xlink" content-type="dwc:verbatimCoordinates" xlink:type="simple"><named-content content-type="geo-json" specific-use="{&#34;type&#34;:&#34;Point&#34;,&#34;coordinates&#34;:[120.366667,13.933333]}" id="NCID0E3RBG" xlink:type="simple">13°56'N, 120°22'E</named-content></named-content>, 136–152 m, 20 Nov 1980: 1 female 6.7 mm (<named-content xmlns:xlink="http://www.w3.org/1999/xlink" content-type="dwc:institutional_code" xlink:type="simple">MNHN</named-content>-IU-2014–9432); N of Lubang, <abbrev xmlns:xlink="http://www.w3.org/1999/xlink" xlink:title="station" id="ABBRID0EGSBG" xlink:type="simple">sta</abbrev> <abbrev xmlns:xlink="http://www.w3.org/1999/xlink" xlink:title="beam trawl" id="ABBRID0EKSBG" xlink:type="simple">CP</abbrev> 10, <named-content xmlns:xlink="http://www.w3.org/1999/xlink" content-type="dwc:verbatimCoordinates" xlink:type="simple"><named-content content-type="geo-json" specific-use="{&#34;type&#34;:&#34;Point&#34;,&#34;coordinates&#34;:[120.300000,14.016667]}" id="NCID0ERSBG" xlink:type="simple">14°01'N, 120°18'E</named-content></named-content>, 188–195 m, 21 Nov 1980: 1 male 5.7 mm (<named-content xmlns:xlink="http://www.w3.org/1999/xlink" content-type="dwc:institutional_code" xlink:type="simple">MNHN</named-content>-IU-2014–9429); N of Lubang, <abbrev xmlns:xlink="http://www.w3.org/1999/xlink" xlink:title="station" id="ABBRID0E2SBG" xlink:type="simple">sta</abbrev> <abbrev xmlns:xlink="http://www.w3.org/1999/xlink" xlink:title="beam trawl" id="ABBRID0E6SBG" xlink:type="simple">CP</abbrev> 11, <named-content xmlns:xlink="http://www.w3.org/1999/xlink" content-type="dwc:verbatimCoordinates" xlink:type="simple"><named-content content-type="geo-json" specific-use="{&#34;type&#34;:&#34;Point&#34;,&#34;coordinates&#34;:[120.316667,14.000000]}" id="NCID0EGTBG" xlink:type="simple">14°00'N, 120°19'E</named-content></named-content>, 194–196 m, 21 Nov 1980: 2 males 6.1, 7.3 mm (<named-content xmlns:xlink="http://www.w3.org/1999/xlink" content-type="dwc:institutional_code" xlink:type="simple">MNHN</named-content>-IU-2014–9427), 1 male 9.5 mm (<named-content xmlns:xlink="http://www.w3.org/1999/xlink" content-type="dwc:institutional_code" xlink:type="simple">MNHN</named-content>-IU-2014–9428); N of Lubang, <abbrev xmlns:xlink="http://www.w3.org/1999/xlink" xlink:title="station" id="ABBRID0EVTBG" xlink:type="simple">sta</abbrev> <abbrev xmlns:xlink="http://www.w3.org/1999/xlink" xlink:title="beam trawl" id="ABBRID0EZTBG" xlink:type="simple">CP</abbrev> 18, <named-content xmlns:xlink="http://www.w3.org/1999/xlink" content-type="dwc:verbatimCoordinates" xlink:type="simple"><named-content content-type="geo-json" specific-use="{&#34;type&#34;:&#34;Point&#34;,&#34;coordinates&#34;:[120.283333,14.000000]}" id="NCID0EAUBG" xlink:type="simple">14°00'N, 120°17'E</named-content></named-content>, 188–195 m, 22 Nov 1980: 1 female 6.4 mm (<named-content xmlns:xlink="http://www.w3.org/1999/xlink" content-type="dwc:institutional_code" xlink:type="simple">MNHN</named-content>-IU-2014–9430); N of Lubang, <abbrev xmlns:xlink="http://www.w3.org/1999/xlink" xlink:title="station" id="ABBRID0EKUBG" xlink:type="simple">sta</abbrev> <abbrev xmlns:xlink="http://www.w3.org/1999/xlink" xlink:title="beam trawl" id="ABBRID0EOUBG" xlink:type="simple">CP</abbrev> 19, <named-content xmlns:xlink="http://www.w3.org/1999/xlink" content-type="dwc:verbatimCoordinates" xlink:type="simple"><named-content content-type="geo-json" specific-use="{&#34;type&#34;:&#34;Point&#34;,&#34;coordinates&#34;:[120.300000,14.016667]}" id="NCID0EVUBG" xlink:type="simple">14°01'N, 120°18'E</named-content></named-content>, 189–192 m, 22 Nov 1980: 3 males 4.8–7.5 mm, 2 females 5.7, 5.8 mm, 1 <abbrev xmlns:xlink="http://www.w3.org/1999/xlink" xlink:title="ovigerous female(s)" id="ABBRID0E1UBG" xlink:type="simple">ovig</abbrev> 6.0 mm (<named-content xmlns:xlink="http://www.w3.org/1999/xlink" content-type="dwc:institutional_code" xlink:type="simple">MNHN</named-content>-IU-2014–9404); N Lubang, <abbrev xmlns:xlink="http://www.w3.org/1999/xlink" xlink:title="station" id="ABBRID0EDVBG" xlink:type="simple">sta</abbrev> <abbrev xmlns:xlink="http://www.w3.org/1999/xlink" xlink:title="beam trawl" id="ABBRID0EHVBG" xlink:type="simple">CP</abbrev> 53, <named-content xmlns:xlink="http://www.w3.org/1999/xlink" content-type="dwc:verbatimCoordinates" xlink:type="simple"><named-content content-type="geo-json" specific-use="{&#34;type&#34;:&#34;Point&#34;,&#34;coordinates&#34;:[120.283333,14.016667]}" id="NCID0EOVBG" xlink:type="simple">14°01'N, 120°17'E</named-content></named-content>, 215–216 m, 27 Nov 1980: 1 male 7.2 mm (<named-content xmlns:xlink="http://www.w3.org/1999/xlink" content-type="dwc:institutional_code" xlink:type="simple">MNHN</named-content>-IU-2014–9433); N of Lubang, <abbrev xmlns:xlink="http://www.w3.org/1999/xlink" xlink:title="station" id="ABBRID0EYVBG" xlink:type="simple">sta</abbrev> <abbrev xmlns:xlink="http://www.w3.org/1999/xlink" xlink:title="beam trawl" id="ABBRID0E3VBG" xlink:type="simple">CP</abbrev> 68, <named-content xmlns:xlink="http://www.w3.org/1999/xlink" content-type="dwc:verbatimCoordinates" xlink:type="simple"><named-content content-type="geo-json" specific-use="{&#34;type&#34;:&#34;Point&#34;,&#34;coordinates&#34;:[120.283333,14.000000]}" id="NCID0EDWBG" xlink:type="simple">14°00'N, 120°17'E</named-content></named-content>, 195–199 m, 29 Nov 1980: 1 male 5.2 mm (<named-content xmlns:xlink="http://www.w3.org/1999/xlink" content-type="dwc:institutional_code" xlink:type="simple">MNHN</named-content>-IU-2014–9434); N of Lubang, <abbrev xmlns:xlink="http://www.w3.org/1999/xlink" xlink:title="station" id="ABBRID0ENWBG" xlink:type="simple">sta</abbrev> <abbrev xmlns:xlink="http://www.w3.org/1999/xlink" xlink:title="beam trawl" id="ABBRID0ERWBG" xlink:type="simple">CP</abbrev> 71, <named-content xmlns:xlink="http://www.w3.org/1999/xlink" content-type="dwc:verbatimCoordinates" xlink:type="simple"><named-content content-type="geo-json" specific-use="{&#34;type&#34;:&#34;Point&#34;,&#34;coordinates&#34;:[120.316667,14.016667]}" id="NCID0EYWBG" xlink:type="simple">14°01'N, 120°19'E</named-content></named-content>, 189–197 m, 30 Nov 1980: 1 female 6.0 mm (<named-content xmlns:xlink="http://www.w3.org/1999/xlink" content-type="dwc:institutional_code" xlink:type="simple">MNHN</named-content>-IU-2014–9435); between Luçon and Lubang, <abbrev xmlns:xlink="http://www.w3.org/1999/xlink" xlink:title="station" id="ABBRID0ECXBG" xlink:type="simple">sta</abbrev> <abbrev xmlns:xlink="http://www.w3.org/1999/xlink" xlink:title="beam trawl" id="ABBRID0EGXBG" xlink:type="simple">CP</abbrev> 80, <named-content xmlns:xlink="http://www.w3.org/1999/xlink" content-type="dwc:verbatimCoordinates" xlink:type="simple"><named-content content-type="geo-json" specific-use="{&#34;type&#34;:&#34;Point&#34;,&#34;coordinates&#34;:[120.616667,13.750000]}" id="NCID0ENXBG" xlink:type="simple">13°45'N, 120°37'E</named-content></named-content>, 178–205 m, 1 Dec 1980: 1 female 5.1 mm (<named-content xmlns:xlink="http://www.w3.org/1999/xlink" content-type="dwc:institutional_code" xlink:type="simple">MNHN</named-content>-IU-2014–9436). MUSORSTOM 3, <abbrev xmlns:xlink="http://www.w3.org/1999/xlink" xlink:title="navire océanographique" id="ABBRID0EXXBG" xlink:type="simple">NO</abbrev> <italic>Coriolis</italic>: W of Luçon, <abbrev xmlns:xlink="http://www.w3.org/1999/xlink" xlink:title="station" id="ABBRID0E4XBG" xlink:type="simple">sta</abbrev> <abbrev xmlns:xlink="http://www.w3.org/1999/xlink" xlink:title="beam trawl" id="ABBRID0EBYBG" xlink:type="simple">CP</abbrev> 90, <named-content xmlns:xlink="http://www.w3.org/1999/xlink" content-type="dwc:verbatimCoordinates" xlink:type="simple"><named-content content-type="geo-json" specific-use="{&#34;type&#34;:&#34;Point&#34;,&#34;coordinates&#34;:[120.316667,14.000000]}" id="NCID0EIYBG" xlink:type="simple">14°00'N, 120°19'E</named-content></named-content>, 195 m, 31 May 1985: 134 males 5.1–9.4 mm, 108 females 4.6–8.7 mm, 8 <abbrev xmlns:xlink="http://www.w3.org/1999/xlink" xlink:title="ovigerous female(s)" id="ABBRID0ENYBG" xlink:type="simple">ovig</abbrev> females 6.4–7.8 mm (<named-content xmlns:xlink="http://www.w3.org/1999/xlink" content-type="dwc:institutional_code" xlink:type="simple">MNHN</named-content>-IU-2014–9411), 16 males 5.1–9.7 mm, 11 females 4.9–7.5 mm, 9 <abbrev xmlns:xlink="http://www.w3.org/1999/xlink" xlink:title="ovigerous female(s)" id="ABBRID0EWYBG" xlink:type="simple">ovig</abbrev> females 6.1–7.5 mm (<named-content xmlns:xlink="http://www.w3.org/1999/xlink" content-type="dwc:institutional_code" xlink:type="simple">MNHN</named-content>-IU-2014–9413). PANGLAO 2004: <abbrev xmlns:xlink="http://www.w3.org/1999/xlink" xlink:title="station" id="ABBRID0E6YBG" xlink:type="simple">sta</abbrev> T2, Bolod, Panglao Island, <named-content xmlns:xlink="http://www.w3.org/1999/xlink" content-type="dwc:verbatimCoordinates" xlink:type="simple"><named-content content-type="geo-json" specific-use="{&#34;type&#34;:&#34;Point&#34;,&#34;coordinates&#34;:[123.796667,9.540000]}" id="NCID0EGZBG" xlink:type="simple">9°32.4'N, 123°47.8'E</named-content></named-content>, 152 m, coarse sand, 31 May 2004: not examined, color photos (#48, 54), Fig. <xref ref-type="fig" rid="F8">8A, B</xref> (ZRC or <named-content xmlns:xlink="http://www.w3.org/1999/xlink" content-type="dwc:institutional_code" xlink:type="simple">NTOU</named-content>); Balicasag, [<abbrev xmlns:xlink="http://www.w3.org/1999/xlink" xlink:title="station" id="ABBRID0EUZBG" xlink:type="simple">sta</abbrev> number unknown], May 2004: 1 male 12.1 mm (<named-content xmlns:xlink="http://www.w3.org/1999/xlink" content-type="dwc:institutional_code" xlink:type="simple">USNM</named-content> 1441800). LUMIWAN 2008: <abbrev xmlns:xlink="http://www.w3.org/1999/xlink" xlink:title="navire océanographique" id="ABBRID0E4ZBG" xlink:type="simple">NO</abbrev> <italic>DA-BFAR</italic>, <abbrev xmlns:xlink="http://www.w3.org/1999/xlink" xlink:title="station" id="ABBRID0ED1BG" xlink:type="simple">sta</abbrev> <abbrev xmlns:xlink="http://www.w3.org/1999/xlink" xlink:title="beam trawl" id="ABBRID0EH1BG" xlink:type="simple">CP</abbrev> 2870, <named-content xmlns:xlink="http://www.w3.org/1999/xlink" content-type="dwc:verbatimCoordinates" xlink:type="simple"><named-content content-type="geo-json" specific-use="{&#34;type&#34;:&#34;Point&#34;,&#34;coordinates&#34;:[120.283333,14.033333]}" id="NCID0EO1BG" xlink:type="simple">14°02'N, 120°17'E</named-content></named-content>, 183–188m, 24 Mar 2008: 1 male, not examined (<named-content xmlns:xlink="http://www.w3.org/1999/xlink" content-type="dwc:institutional_code" xlink:type="simple">MNHN</named-content>); [station unknown]: specimen not examined, color photograph, Fig. <xref ref-type="fig" rid="F28">28A</xref>.</p><!--PageBreak--><p>
              <italic>Papua New Guinea</italic>: BIOPAPUA, <abbrev xmlns:xlink="http://www.w3.org/1999/xlink" xlink:title="navire océanographique" id="ABBRID0EB2BG" xlink:type="simple">NO</abbrev> <italic>Alis</italic>: Manus Island SE point, <abbrev xmlns:xlink="http://www.w3.org/1999/xlink" xlink:title="station" id="ABBRID0EH2BG" xlink:type="simple">sta</abbrev> <abbrev xmlns:xlink="http://www.w3.org/1999/xlink" xlink:title="beam trawl" id="ABBRID0EL2BG" xlink:type="simple">CP</abbrev> 3693, <named-content xmlns:xlink="http://www.w3.org/1999/xlink" content-type="dwc:verbatimCoordinates" xlink:type="simple"><named-content content-type="geo-json" specific-use="{&#34;type&#34;:&#34;Point&#34;,&#34;coordinates&#34;:[147.283333,-2.166667]}" id="NCID0ES2BG" xlink:type="simple">02°10'S, 147°17'E</named-content></named-content>, 300 m, 29 Sep 2010: 2 males 5.2, 6.7 mm (<named-content xmlns:xlink="http://www.w3.org/1999/xlink" content-type="dwc:institutional_code" xlink:type="simple">MNHN</named-content>-IU-2014–2447), 10 males 4.3–6.7 mm, 6 females 4.2–5.3 mm, 4 <abbrev xmlns:xlink="http://www.w3.org/1999/xlink" xlink:title="ovigerous female(s)" id="ABBRID0E32BG" xlink:type="simple">ovig</abbrev> females 5.8–6.4 mm (<named-content xmlns:xlink="http://www.w3.org/1999/xlink" content-type="dwc:institutional_code" xlink:type="simple">MNHN</named-content>-IU-2014–2653).</p><p>
              <italic>Indonesia</italic>: Danish Kai Islands Expedition: <abbrev xmlns:xlink="http://www.w3.org/1999/xlink" xlink:title="station" id="ABBRID0EJ3BG" xlink:type="simple">sta</abbrev> 44, <named-content xmlns:xlink="http://www.w3.org/1999/xlink" content-type="dwc:verbatimCoordinates" xlink:type="simple"><named-content content-type="geo-json" specific-use="{&#34;type&#34;:&#34;Point&#34;,&#34;coordinates&#34;:[132.383333,-5.650000]}" id="NCID0EQ3BG" xlink:type="simple">05°39'S, 132°23'E</named-content></named-content>, 268 m, 30 Apr 1922: 1 female 12.2 mm (<named-content xmlns:xlink="http://www.w3.org/1999/xlink" content-type="dwc:institutional_code" xlink:type="simple">ZMUC</named-content>-CRU–006723), 1 female 6.3 mm (<named-content xmlns:xlink="http://www.w3.org/1999/xlink" content-type="dwc:institutional_code" xlink:type="simple">ZMUC</named-content>-CRU–006724); <abbrev xmlns:xlink="http://www.w3.org/1999/xlink" xlink:title="station" id="ABBRID0E63BG" xlink:type="simple">sta</abbrev> 49, <named-content xmlns:xlink="http://www.w3.org/1999/xlink" content-type="dwc:verbatimCoordinates" xlink:type="simple"><named-content content-type="geo-json" specific-use="{&#34;type&#34;:&#34;Point&#34;,&#34;coordinates&#34;:[132.400000,-5.619444]}" id="NCID0EG4BG" xlink:type="simple">05°37'10"S, 132°24'E</named-content></named-content>, 245 m, 3 May 1922: 1 female 8.7 mm (<named-content xmlns:xlink="http://www.w3.org/1999/xlink" content-type="dwc:institutional_code" xlink:type="simple">ZMUC</named-content>-CRU 007031); <abbrev xmlns:xlink="http://www.w3.org/1999/xlink" xlink:title="station" id="ABBRID0EQ4BG" xlink:type="simple">sta</abbrev> 50, <named-content xmlns:xlink="http://www.w3.org/1999/xlink" content-type="dwc:verbatimCoordinates" xlink:type="simple"><named-content content-type="geo-json" specific-use="{&#34;type&#34;:&#34;Point&#34;,&#34;coordinates&#34;:[132.417778,-5.566667]}" id="NCID0EX4BG" xlink:type="simple">05°34'S, 132°25'4"E</named-content></named-content>, 233 m, 4 May 1922: 1 male 9.2 mm (<named-content xmlns:xlink="http://www.w3.org/1999/xlink" content-type="dwc:institutional_code" xlink:type="simple">ZMUC</named-content>-CRU–006725). Dr. Th. Mortensen’s Expedition: Java, <abbrev xmlns:xlink="http://www.w3.org/1999/xlink" xlink:title="station" id="ABBRID0EB5BG" xlink:type="simple">sta</abbrev> 2, <named-content xmlns:xlink="http://www.w3.org/1999/xlink" content-type="dwc:verbatimCoordinates" xlink:type="simple"><named-content content-type="geo-json" specific-use="{&#34;type&#34;:&#34;Point&#34;,&#34;coordinates&#34;:[114.600000,-7.550000]}" id="NCID0EI5BG" xlink:type="simple">07°33'S, 114°36'E</named-content></named-content>, 200 m, 3 April 1929: 1 male 8.6 mm (<named-content xmlns:xlink="http://www.w3.org/1999/xlink" content-type="dwc:institutional_code" xlink:type="simple">ZMUC</named-content>-CRU–006987). KARUBAR, <abbrev xmlns:xlink="http://www.w3.org/1999/xlink" xlink:title="research vessel" id="ABBRID0ES5BG" xlink:type="simple">RV</abbrev> <italic>Baruna Jaya 1</italic>: Kai Islands, <abbrev xmlns:xlink="http://www.w3.org/1999/xlink" xlink:title="station" id="ABBRID0EY5BG" xlink:type="simple">sta</abbrev> <abbrev xmlns:xlink="http://www.w3.org/1999/xlink" xlink:title="beam trawl" id="ABBRID0E35BG" xlink:type="simple">CP</abbrev> 35, <named-content xmlns:xlink="http://www.w3.org/1999/xlink" content-type="dwc:verbatimCoordinates" xlink:type="simple"><named-content content-type="geo-json" specific-use="{&#34;type&#34;:&#34;Point&#34;,&#34;coordinates&#34;:[132.750000,-6.133333]}" id="NCID0ED6BG" xlink:type="simple">06°08'S, 132°45'E</named-content></named-content>, 390–502 m, 27 Oct 1991: 1 female 6.9 mm (<named-content xmlns:xlink="http://www.w3.org/1999/xlink" content-type="dwc:institutional_code" xlink:type="simple">USNM</named-content> 1441994); Tanimbar Islands, <abbrev xmlns:xlink="http://www.w3.org/1999/xlink" xlink:title="station" id="ABBRID0EN6BG" xlink:type="simple">sta</abbrev> <abbrev xmlns:xlink="http://www.w3.org/1999/xlink" xlink:title="Warén dredge" id="ABBRID0ER6BG" xlink:type="simple">DW</abbrev> 49, <named-content xmlns:xlink="http://www.w3.org/1999/xlink" content-type="dwc:verbatimCoordinates" xlink:type="simple"><named-content content-type="geo-json" specific-use="{&#34;type&#34;:&#34;Point&#34;,&#34;coordinates&#34;:[132.983333,-8.000000]}" id="NCID0EY6BG" xlink:type="simple">08°00'S, 132°59'E</named-content></named-content>, 206–210 m, 29 Oct 1991: 1 male 3.6 mm (<named-content xmlns:xlink="http://www.w3.org/1999/xlink" content-type="dwc:institutional_code" xlink:type="simple">USNM</named-content> 1441991).</p><p>
              <italic>Fiji</italic>: BORDAU 1, <abbrev xmlns:xlink="http://www.w3.org/1999/xlink" xlink:title="navire océanographique" id="ABBRID0EHAAI" xlink:type="simple">NO</abbrev> <italic>Alis</italic>: Lau Ridge, Lakeba, <abbrev xmlns:xlink="http://www.w3.org/1999/xlink" xlink:title="station" id="ABBRID0ENAAI" xlink:type="simple">sta</abbrev> <abbrev xmlns:xlink="http://www.w3.org/1999/xlink" xlink:title="Warén dredge" id="ABBRID0ERAAI" xlink:type="simple">DW</abbrev> 1463, <named-content xmlns:xlink="http://www.w3.org/1999/xlink" content-type="dwc:verbatimCoordinates" xlink:type="simple"><named-content content-type="geo-json" specific-use="{&#34;type&#34;:&#34;Point&#34;,&#34;coordinates&#34;:[-178.733333,-18.166667]}" id="NCID0EYAAI" xlink:type="simple">18°10'S, 178°44'W</named-content></named-content>, 300–400 m, 6 Mar 1999: 1 male 10.7 mm (<named-content xmlns:xlink="http://www.w3.org/1999/xlink" content-type="dwc:institutional_code" xlink:type="simple">MNHN</named-content>-IU-2014–9364); Lau Lakeba Ridge, <abbrev xmlns:xlink="http://www.w3.org/1999/xlink" xlink:title="station" id="ABBRID0ECBAI" xlink:type="simple">sta</abbrev> <abbrev xmlns:xlink="http://www.w3.org/1999/xlink" xlink:title="Warén dredge" id="ABBRID0EGBAI" xlink:type="simple">DW</abbrev> 1507, <named-content xmlns:xlink="http://www.w3.org/1999/xlink" content-type="dwc:verbatimCoordinates" xlink:type="simple"><named-content content-type="geo-json" specific-use="{&#34;type&#34;:&#34;Point&#34;,&#34;coordinates&#34;:[-178.633333,-18.150000]}" id="NCID0ENBAI" xlink:type="simple">18°09'S, 178°38'W</named-content></named-content>, 255–290 m, 13 Mar 1999: 1 male 5.1 mm (<named-content xmlns:xlink="http://www.w3.org/1999/xlink" content-type="dwc:institutional_code" xlink:type="simple">MNHN</named-content>-IU-2014–9365).</p><p>
              <italic>New Caledonia</italic>: MUSORSTOM 5, <abbrev xmlns:xlink="http://www.w3.org/1999/xlink" xlink:title="navire océanographique" id="ABBRID0E2BAI" xlink:type="simple">NO</abbrev> <italic>Coriolis</italic>: Coral Sea, Lord Howe Ridge, Capel Bank, <abbrev xmlns:xlink="http://www.w3.org/1999/xlink" xlink:title="station" id="ABBRID0EBCAI" xlink:type="simple">sta</abbrev> <abbrev xmlns:xlink="http://www.w3.org/1999/xlink" xlink:title="beam trawl" id="ABBRID0EFCAI" xlink:type="simple">CP</abbrev> 275, <named-content xmlns:xlink="http://www.w3.org/1999/xlink" content-type="dwc:verbatimCoordinates" xlink:type="simple"><named-content content-type="geo-json" specific-use="{&#34;type&#34;:&#34;Point&#34;,&#34;coordinates&#34;:[150.671667,-24.776667]}" id="NCID0EMCAI" xlink:type="simple">24°46.60'S, 150°40.30'E</named-content></named-content>, 285 m, 9 Oct 1986: 1 male 4.3 mm (<named-content xmlns:xlink="http://www.w3.org/1999/xlink" content-type="dwc:institutional_code" xlink:type="simple">USNM</named-content> 1441993); Coral Sea, Lord Howe Ridge, Argosta Bank, <abbrev xmlns:xlink="http://www.w3.org/1999/xlink" xlink:title="station" id="ABBRID0EWCAI" xlink:type="simple">sta</abbrev> DC 291, <named-content xmlns:xlink="http://www.w3.org/1999/xlink" content-type="dwc:verbatimCoordinates" xlink:type="simple"><named-content content-type="geo-json" specific-use="{&#34;type&#34;:&#34;Point&#34;,&#34;coordinates&#34;:[159.473333,-23.128333]}" id="NCID0E4CAI" xlink:type="simple">23°07.70'S, 159°28.40'E</named-content></named-content>, 300 m, 11 Oct 1986: 3 females 4.8–5.7 mm (<named-content xmlns:xlink="http://www.w3.org/1999/xlink" content-type="dwc:institutional_code" xlink:type="simple">USNM</named-content> 1441992). MUSORSTOM 6, <abbrev xmlns:xlink="http://www.w3.org/1999/xlink" xlink:title="navire océanographique" id="ABBRID0EHDAI" xlink:type="simple">NO</abbrev> <italic>Alis</italic>: NW of Lifou, <abbrev xmlns:xlink="http://www.w3.org/1999/xlink" xlink:title="station" id="ABBRID0ENDAI" xlink:type="simple">sta</abbrev> <abbrev xmlns:xlink="http://www.w3.org/1999/xlink" xlink:title="beam trawl" id="ABBRID0ERDAI" xlink:type="simple">CP</abbrev> 419, <named-content xmlns:xlink="http://www.w3.org/1999/xlink" content-type="dwc:verbatimCoordinates" xlink:type="simple"><named-content content-type="geo-json" specific-use="{&#34;type&#34;:&#34;Point&#34;,&#34;coordinates&#34;:[167.066667,-20.700000]}" id="NCID0EYDAI" xlink:type="simple">20°42'S, 167°04'E</named-content></named-content>, 283 m, 16 Feb 1989: 2 males 5.7, 5.8 mm, 2 females 5.7, 6.0 mm (<named-content xmlns:xlink="http://www.w3.org/1999/xlink" content-type="dwc:institutional_code" xlink:type="simple">USNM</named-content> 1441990). LIFOU 2000, <abbrev xmlns:xlink="http://www.w3.org/1999/xlink" xlink:title="navire océanographique" id="ABBRID0ECEAI" xlink:type="simple">NO</abbrev> <italic>Alis</italic>: Santal Bay, in front of Hacu Hutighé islet, <abbrev xmlns:xlink="http://www.w3.org/1999/xlink" xlink:title="station" id="ABBRID0EIEAI" xlink:type="simple">sta</abbrev> <abbrev xmlns:xlink="http://www.w3.org/1999/xlink" xlink:title="Warén dredge" id="ABBRID0EMEAI" xlink:type="simple">DW</abbrev> 1647, <named-content xmlns:xlink="http://www.w3.org/1999/xlink" content-type="dwc:verbatimCoordinates" xlink:type="simple"><named-content content-type="geo-json" specific-use="{&#34;type&#34;:&#34;Point&#34;,&#34;coordinates&#34;:[167.133333,-20.700000]}" id="NCID0ETEAI" xlink:type="simple">20°42'S, 167°08'E</named-content></named-content>, 150–200 m, 6 Nov 2000: 1 female 11.4 mm (<named-content xmlns:xlink="http://www.w3.org/1999/xlink" content-type="dwc:institutional_code" xlink:type="simple">MNHN</named-content>-IU-2014–9376). NORFOLK 1, <abbrev xmlns:xlink="http://www.w3.org/1999/xlink" xlink:title="navire océanographique" id="ABBRID0E4EAI" xlink:type="simple">NO</abbrev> <italic>Alis</italic>: Norfolk Ridge, Kaimon-Maru Bank, <abbrev xmlns:xlink="http://www.w3.org/1999/xlink" xlink:title="station" id="ABBRID0EDFAI" xlink:type="simple">sta</abbrev> <abbrev xmlns:xlink="http://www.w3.org/1999/xlink" xlink:title="beam trawl" id="ABBRID0EHFAI" xlink:type="simple">CP</abbrev> 1676, <named-content xmlns:xlink="http://www.w3.org/1999/xlink" content-type="dwc:verbatimCoordinates" xlink:type="simple"><named-content content-type="geo-json" specific-use="{&#34;type&#34;:&#34;Point&#34;,&#34;coordinates&#34;:[168.150000,-24.733333]}" id="NCID0EOFAI" xlink:type="simple">24°44'S, 168°09'E</named-content></named-content>, 227–232 m, 22 Jun 2001: 1 female 8.5 mm (<named-content xmlns:xlink="http://www.w3.org/1999/xlink" content-type="dwc:institutional_code" xlink:type="simple">MNHN</named-content>-IU-2014–9356); Norfolk Ridge, Kaimon-Maru Bank, <abbrev xmlns:xlink="http://www.w3.org/1999/xlink" xlink:title="station" id="ABBRID0EYFAI" xlink:type="simple">sta</abbrev> <abbrev xmlns:xlink="http://www.w3.org/1999/xlink" xlink:title="beam trawl" id="ABBRID0E3FAI" xlink:type="simple">CP</abbrev> 1683, <named-content xmlns:xlink="http://www.w3.org/1999/xlink" content-type="dwc:verbatimCoordinates" xlink:type="simple"><named-content content-type="geo-json" specific-use="{&#34;type&#34;:&#34;Point&#34;,&#34;coordinates&#34;:[168.116667,-24.733333]}" id="NCID0EDGAI" xlink:type="simple">24°44'S, 168°07'E</named-content></named-content>, 248–272 m, 22 Jun 2001: 1 male 7.8 mm (<named-content xmlns:xlink="http://www.w3.org/1999/xlink" content-type="dwc:institutional_code" xlink:type="simple">MNHN</named-content>-IU-2014–9361). NORFOLK 2, <abbrev xmlns:xlink="http://www.w3.org/1999/xlink" xlink:title="navire océanographique" id="ABBRID0ENGAI" xlink:type="simple">NO</abbrev> <italic>Alis</italic>: Kaimon-Maru Bank, <abbrev xmlns:xlink="http://www.w3.org/1999/xlink" xlink:title="station" id="ABBRID0ETGAI" xlink:type="simple">sta</abbrev> <abbrev xmlns:xlink="http://www.w3.org/1999/xlink" xlink:title="Warén dredge" id="ABBRID0EXGAI" xlink:type="simple">DW</abbrev> 2093, <named-content xmlns:xlink="http://www.w3.org/1999/xlink" content-type="dwc:verbatimCoordinates" xlink:type="simple"><named-content content-type="geo-json" specific-use="{&#34;type&#34;:&#34;Point&#34;,&#34;coordinates&#34;:[168.150000,-24.733333]}" id="NCID0E5GAI" xlink:type="simple">24°44'S, 168°09'E</named-content></named-content>, 230 m, 29 Oct 2003: 1 female 10.3 mm (<named-content xmlns:xlink="http://www.w3.org/1999/xlink" content-type="dwc:institutional_code" xlink:type="simple">MNHN</named-content>-IU-2014–9387); Kaimon-Maru Bank, <abbrev xmlns:xlink="http://www.w3.org/1999/xlink" xlink:title="station" id="ABBRID0EIHAI" xlink:type="simple">sta</abbrev> <abbrev xmlns:xlink="http://www.w3.org/1999/xlink" xlink:title="beam trawl" id="ABBRID0EMHAI" xlink:type="simple">CP</abbrev> 2095, <named-content xmlns:xlink="http://www.w3.org/1999/xlink" content-type="dwc:verbatimCoordinates" xlink:type="simple"><named-content content-type="geo-json" specific-use="{&#34;type&#34;:&#34;Point&#34;,&#34;coordinates&#34;:[168.166667,-24.766667]}" id="NCID0ETHAI" xlink:type="simple">24°46'S, 168°10'E</named-content></named-content>, 283–310 m, 29 Oct 2003: 1 female 12.5 mm (<named-content xmlns:xlink="http://www.w3.org/1999/xlink" content-type="dwc:institutional_code" xlink:type="simple">MNHN</named-content>-IU-2014–9384). EBISCO, <abbrev xmlns:xlink="http://www.w3.org/1999/xlink" xlink:title="navire océanographique" id="ABBRID0E4HAI" xlink:type="simple">NO</abbrev> <italic>Alis</italic>: Capel Bank, <abbrev xmlns:xlink="http://www.w3.org/1999/xlink" xlink:title="station" id="ABBRID0EDIAI" xlink:type="simple">sta</abbrev> <abbrev xmlns:xlink="http://www.w3.org/1999/xlink" xlink:title="beam trawl" id="ABBRID0EHIAI" xlink:type="simple">CP</abbrev> 2492, <named-content xmlns:xlink="http://www.w3.org/1999/xlink" content-type="dwc:verbatimCoordinates" xlink:type="simple"><named-content content-type="geo-json" specific-use="{&#34;type&#34;:&#34;Point&#34;,&#34;coordinates&#34;:[159.683333,-24.733333]}" id="NCID0EOIAI" xlink:type="simple">24°44'S, 159°41'E</named-content></named-content>, 285 m, 6 Oct 2005: 1 male 4.3 mm (ex <named-content xmlns:xlink="http://www.w3.org/1999/xlink" content-type="dwc:institutional_code" xlink:type="simple">MNHN</named-content>-IU–2014–9401, <named-content xmlns:xlink="http://www.w3.org/1999/xlink" content-type="dwc:institutional_code" xlink:type="simple">USNM</named-content> 1441984); N of Bellona, <abbrev xmlns:xlink="http://www.w3.org/1999/xlink" xlink:title="station" id="ABBRID0E4IAI" xlink:type="simple">sta</abbrev> <abbrev xmlns:xlink="http://www.w3.org/1999/xlink" xlink:title="Warén dredge" id="ABBRID0EBJAI" xlink:type="simple">DW</abbrev> 2578, 20°21'S 158°40'E, 440–505 m, 14 Oct 2005: 1 female 3.0 mm (<named-content xmlns:xlink="http://www.w3.org/1999/xlink" content-type="dwc:institutional_code" xlink:type="simple">USNM</named-content> 1441995).</p><p>
              <italic>Eastern Australia</italic>: Queensland, <italic>Nimbus</italic> 1/68, <abbrev xmlns:xlink="http://www.w3.org/1999/xlink" xlink:title="station" id="ABBRID0EQJAI" xlink:type="simple">sta</abbrev> 29, <named-content xmlns:xlink="http://www.w3.org/1999/xlink" content-type="dwc:verbatimCoordinates" xlink:type="simple"><named-content content-type="geo-json" specific-use="{&#34;type&#34;:&#34;Point&#34;,&#34;coordinates&#34;:[153.733333,-26.500000]}" id="NCID0EXJAI" xlink:type="simple">26°30'S, 153°44'E</named-content></named-content>, 184 m, 29 Jul 1968, coll. AJ Bruce: 1 male 7.0 mm (<named-content xmlns:xlink="http://www.w3.org/1999/xlink" content-type="dwc:institutional_code" xlink:type="simple">MNHN</named-content>-IU-2014–9403, = <named-content xmlns:xlink="http://www.w3.org/1999/xlink" content-type="dwc:institutional_code" xlink:type="simple">MNHN</named-content>-Pg 3670); <abbrev xmlns:xlink="http://www.w3.org/1999/xlink" xlink:title="station" id="ABBRID0EGKAI" xlink:type="simple">sta</abbrev> 39, [same coordinates, depth as <abbrev xmlns:xlink="http://www.w3.org/1999/xlink" xlink:title="station" id="ABBRID0EKKAI" xlink:type="simple">sta</abbrev> 29], 30 Jul 1968: 1 male 8.0 mm (<named-content xmlns:xlink="http://www.w3.org/1999/xlink" content-type="dwc:institutional_code" xlink:type="simple">MNHN</named-content>-IU-2014–9410).</p><p>[<italic>Locality uncertain</italic>]: <abbrev xmlns:xlink="http://www.w3.org/1999/xlink" xlink:title="Invertébrés Marins" id="ABBRID0EXKAI" xlink:type="simple">INVMAR</abbrev>: <abbrev xmlns:xlink="http://www.w3.org/1999/xlink" xlink:title="station" id="ABBRID0E2KAI" xlink:type="simple">sta</abbrev> 15, [coordinates on label in error], 240 m, [no day] April 1929: 1 male 10.3 mm, 1 female 3.9 mm (<named-content xmlns:xlink="http://www.w3.org/1999/xlink" content-type="dwc:institutional_code" xlink:type="simple">MNHN</named-content>-IU-2014–9416); <abbrev xmlns:xlink="http://www.w3.org/1999/xlink" xlink:title="station" id="ABBRID0EELAI" xlink:type="simple">sta</abbrev> 50, 233 m, [no other data]: 1 <abbrev xmlns:xlink="http://www.w3.org/1999/xlink" xlink:title="ovigerous female(s)" id="ABBRID0EILAI" xlink:type="simple">ovig</abbrev> female 8.1 mm (<named-content xmlns:xlink="http://www.w3.org/1999/xlink" content-type="dwc:institutional_code" xlink:type="simple">MNHN</named-content>-IU-2014–9414); <abbrev xmlns:xlink="http://www.w3.org/1999/xlink" xlink:title="station" id="ABBRID0ERLAI" xlink:type="simple">sta</abbrev> 52, [no <!--PageBreak-->other data]: 2 males 8.6, 12.7 mm (<named-content xmlns:xlink="http://www.w3.org/1999/xlink" content-type="dwc:institutional_code" xlink:type="simple">MNHN</named-content>-IU-2014–9418, = <named-content xmlns:xlink="http://www.w3.org/1999/xlink" content-type="dwc:institutional_code" xlink:type="simple">MNHN</named-content>-Pg 2313); <abbrev xmlns:xlink="http://www.w3.org/1999/xlink" xlink:title="station" id="ABBRID0EBMAI" xlink:type="simple">sta</abbrev> 66, [no other data]: 2 females 5.4, 7.8 mm (<named-content xmlns:xlink="http://www.w3.org/1999/xlink" content-type="dwc:institutional_code" xlink:type="simple">MNHN</named-content>-IU-2014–9422, = <named-content xmlns:xlink="http://www.w3.org/1999/xlink" content-type="dwc:institutional_code" xlink:type="simple">MNHN</named-content>-Pg 2316); <abbrev xmlns:xlink="http://www.w3.org/1999/xlink" xlink:title="station" id="ABBRID0EPMAI" xlink:type="simple">sta</abbrev> 125, 200 m, 4 Mar 1977 [no other data]: 1 female 10.9 mm (<named-content xmlns:xlink="http://www.w3.org/1999/xlink" content-type="dwc:institutional_code" xlink:type="simple">MNHN</named-content>-IU-2014–9405); [no data]: 5 males 6.6–7.6 mm (<named-content xmlns:xlink="http://www.w3.org/1999/xlink" content-type="dwc:institutional_code" xlink:type="simple">MNHN</named-content>-IU-2014 9415), 1 <abbrev xmlns:xlink="http://www.w3.org/1999/xlink" xlink:title="ovigerous female(s)" id="ABBRID0E4MAI" xlink:type="simple">ovig</abbrev> female 7.1 mm (<named-content xmlns:xlink="http://www.w3.org/1999/xlink" content-type="dwc:institutional_code" xlink:type="simple">MNHN</named-content>-IU–2014–9423, = <named-content xmlns:xlink="http://www.w3.org/1999/xlink" content-type="dwc:institutional_code" xlink:type="simple">MNHN</named-content>-Pg 2315).</p></tp:treatment-sec><tp:treatment-sec sec-type="redescription" id="SECID0ELNAI"><title>Redescription.</title><p>
              <italic>Shield</italic> (Figs <xref ref-type="fig" rid="F1">1A</xref>, <xref ref-type="fig" rid="F2">2A</xref>, <xref ref-type="fig" rid="F3">3B</xref>) subtriangular, ca. 1.2 times as long as broad; dorsal surface glabrous except for scattered setae and transverse fringe of short setae on sloping anterior margins of gastric region; anterior margin between rostrum and lateral projections concave; lateral projections broadly triangular, each terminating in small spine; posterior margin roundly truncate; lateroventral distal angle produced into strong spine adjacent to proximal margin of first segment of antennal segment, usually with 1 small sharp or blunt spine dorsally. Rostrum (Figs <xref ref-type="fig" rid="F2">2A, B</xref>, <xref ref-type="fig" rid="F3">3B</xref>) bluntly subtriangular, arched dorsally, strongly produced and extending slightly beyond distal margin of ocular acicles; with distinct rounded dorsal longitudinal ridge having few short setae laterally, ending smoothly or with 1 or 2 minute subterminal spines. Branchiostegites (Fig. <xref ref-type="fig" rid="F2">2B</xref>) unarmed except for 1 or 2 spines on dorsodistal angle of anterodorsal plate, and setose distal margin.</p><fig id="F1" position="float" orientation="portrait"><label>Figure 1.</label><caption><p>
                  <bold>A–C</bold> <italic><tp:taxon-name><tp:taxon-name-part taxon-name-part-type="genus" reg="Paguropsis">Paguropsis</tp:taxon-name-part> <tp:taxon-name-part taxon-name-part-type="species" reg="typica">typica</tp:taxon-name-part></tp:taxon-name></italic> Henderson, 1888, after <xref ref-type="bibr" rid="B12">Boas (1926</xref>: figs 1, 11A, B): <bold>A</bold> habitus <bold>B, C</bold> female right side with carcinoecium and pereopods 1–3 removed, with brood pouch (<bold>B</bold>) and with brood pouch folded posteriorly (<bold>C</bold>) showing pleopods <bold>D</bold> carcinoecium: <italic><tp:taxon-name><tp:taxon-name-part taxon-name-part-type="genus" reg="Epizoanthus">Epizoanthus</tp:taxon-name-part> <tp:taxon-name-part taxon-name-part-type="species" reg="paguropsidis">paguropsidis</tp:taxon-name-part></tp:taxon-name></italic> Ates, 2003 [nomen nudum], after <xref ref-type="bibr" rid="B12">Boas (1926</xref>: fig. 2) <bold>E</bold> <italic><tp:taxon-name><tp:taxon-name-part taxon-name-part-type="genus" reg="Paguropsis">Paguropsis</tp:taxon-name-part> <tp:taxon-name-part taxon-name-part-type="species" reg="andersoni">andersoni</tp:taxon-name-part></tp:taxon-name></italic> (Alcock, 1899), after <xref ref-type="bibr" rid="B3">Alcock (1902</xref>: fig. 2), habitus.</p></caption><graphic xmlns:xlink="http://www.w3.org/1999/xlink" xlink:href="zookeys-752-017-g001.jpg" position="float" orientation="portrait" xlink:type="simple" id="oo_198579.jpg"/></fig><fig id="F2" position="float" orientation="portrait"><label>Figure 2.</label><caption><p>
                  <bold>A, B</bold> <italic><tp:taxon-name><tp:taxon-name-part taxon-name-part-type="genus" reg="Paguropsis">Paguropsis</tp:taxon-name-part> <tp:taxon-name-part taxon-name-part-type="species" reg="typica">typica</tp:taxon-name-part></tp:taxon-name></italic> Henderson, 1888 male, 14.6 mm, Philippines, <abbrev xmlns:xlink="http://www.w3.org/1999/xlink" content-type="institution" xlink:title="United States Fish Commission" id="ABBRID0EIRAI" xlink:type="simple">USFC</abbrev> <italic>Albatross</italic>, <abbrev xmlns:xlink="http://www.w3.org/1999/xlink" xlink:title="station" id="ABBRID0EPRAI" xlink:type="simple">sta</abbrev> 5409 (<named-content xmlns:xlink="http://www.w3.org/1999/xlink" content-type="dwc:institutional_code" xlink:type="simple">USNM</named-content> 1107574) <bold>C, D</bold> <italic><tp:taxon-name><tp:taxon-name-part taxon-name-part-type="genus" reg="Paguropsis">Paguropsis</tp:taxon-name-part> <tp:taxon-name-part taxon-name-part-type="species" reg="andersoni">andersoni</tp:taxon-name-part></tp:taxon-name></italic> (Alcock, 1899) lectotype male, 18.3 mm, Laccadive Sea, Indian Ocean, HM Indian Marine Survey Steamer <italic>Investigator</italic> (<named-content xmlns:xlink="http://www.w3.org/1999/xlink" content-type="dwc:institutional_code" xlink:type="simple">USNM</named-content> 42719). <bold>A, C</bold> dorsal view <bold>B, D</bold> right side of shield and rostrum, branchiostegite, and anterodorsal portion of posterior carapace. Abbreviations: apb, anterodorsal plate of branchiostegite; mp, median plate; cll, carapace lateral lobe; pmp, posteromedian plate. Scale bars: 10 mm (<bold>A, C</bold>), 2 mm (<bold>B, D</bold>).</p></caption><graphic xmlns:xlink="http://www.w3.org/1999/xlink" xlink:href="zookeys-752-017-g002.jpg" position="float" orientation="portrait" xlink:type="simple" id="oo_198580.jpg"/></fig><p>
              <italic>Ocular peduncles</italic> ca. 0.5 length of shield, constricted medially and noticeably broadened distally, glabrous or at most with row of short dorsomedian row of short setae; corneas strongly dilated, diameter 0.5–0.6 total peduncular length (including the cornea). Ocular acicles small, triangular, each armed with distal or dorsodistal spine often directed anterodorsally.</p><p>
              <italic>Antennular peduncles</italic> when fully extended overreaching distal margins of corneas by full length of ultimate peduncular segments. Ultimate and penultimate segments glabrous or at most with scattered short setae. Basal segment with ventromesial tuft of setae distally; lateral face with distal subrectangular lobe, small medial spine, and setose lobe proximally.</p><p>
              <italic>Antennal peduncles</italic> overreaching distal corneal margins by 0.3–0.4 lengths of ultimate segments. Fifth and fourth segments unarmed except for scattered setae. Third segment with spine at ventrodistal angle. Second segment with dorsolateral distal angle produced, terminating in small, usually bifid spine; mesial margin rounded, setose, dorsomesial distal angle with small, usually blunt spine. First segment unarmed. Antennal acicle reaching level of distal portion of optic calathus, slender, terminating in sharp spine, with long setae mostly distally; usually armed with row of 2 or 3 minute spines lateroproximally. Antennal flagellum long, reaching to distal end of cheliped fingers, articles with scattered short setae (&lt; 1 flagellar article in length) and 1 or 2 longer setae (ca. 2 flagellar articles in length) every 12 articles or so.</p><p>
              <italic>Mandible</italic> (Fig. <xref ref-type="fig" rid="F4">4A</xref>) with stout palp. Maxillule (Fig. <xref ref-type="fig" rid="F4">4B</xref>) with recurved external lobe of endopod nearly as long as endopod. Maxilla (Fig. <xref ref-type="fig" rid="F4">4C</xref>) with endopod not exceeding distal end of scaphognathite. Maxilliped 1 (Fig. <xref ref-type="fig" rid="F4">4D</xref>) with endopodite bent medially nearly at right angle, reaching distal end of exopod; with oval-shaped epipod. Maxilliped 2 (Fig. <xref ref-type="fig" rid="F4">4E</xref>) without distinguishing characters. Maxilliped 3 (Fig. <xref ref-type="fig" rid="F4">4F</xref>) exopod 4.5 times as long as broad; ischium having crista dentata armed with 15–17 small subequal <!--PageBreak-->(except for larger distal and proximal) corneous-tipped teeth; merus with 3–5 small spines on ventral margin, and usually two small spines on ventromesial distal angle; basis with row of small spines on mesial margin; coxa with ventromesial angle strongly produced ventrally, with 2–4 small spines and fringe of setae; sternite VIII narrow, with setose lobe on each side of midline.</p><fig id="F3" position="float" orientation="portrait"><label>Figure 3.</label><caption><p>
                  <italic><tp:taxon-name><tp:taxon-name-part taxon-name-part-type="genus" reg="Paguropsis">Paguropsis</tp:taxon-name-part> <tp:taxon-name-part taxon-name-part-type="species" reg="typica">typica</tp:taxon-name-part></tp:taxon-name></italic> Henderson, 1888, Philippines, <abbrev xmlns:xlink="http://www.w3.org/1999/xlink" content-type="institution" xlink:title="United States Fish Commission" id="ABBRID0EWUAI" xlink:type="simple">USFC</abbrev> <italic>Albatross</italic>, <abbrev xmlns:xlink="http://www.w3.org/1999/xlink" xlink:title="station" id="ABBRID0E4UAI" xlink:type="simple">sta</abbrev> 5409: <bold>A, B, D</bold> male, 14.6 mm, <bold>C</bold> female, 7.1 mm (<named-content xmlns:xlink="http://www.w3.org/1999/xlink" content-type="dwc:institutional_code" xlink:type="simple">USNM</named-content> 1107574). <bold>A</bold> gill lamella <bold>B</bold> shield and cephalic appendages, dorsal <bold>C</bold> left side of posterior thorax and pleon showing brood pouch (bp), lateral <bold>D</bold> uropods and telson, dorsal. Abbreviations: cll, carapace lateral lobe; bp, brood pouch. Scale bar: 0.5 mm (<bold>A</bold>), 4 mm (<bold>B</bold>), 2 mm (<bold>C, D</bold>).</p></caption><graphic xmlns:xlink="http://www.w3.org/1999/xlink" xlink:href="zookeys-752-017-g003.jpg" position="float" orientation="portrait" xlink:type="simple" id="oo_198581.jpg"/></fig><fig id="F4" position="float" orientation="portrait"><label>Figure 4.</label><caption><p>
                  <italic><tp:taxon-name><tp:taxon-name-part taxon-name-part-type="genus" reg="Paguropsis">Paguropsis</tp:taxon-name-part> <tp:taxon-name-part taxon-name-part-type="species" reg="typica">typica</tp:taxon-name-part></tp:taxon-name></italic> Henderson, 1888, female, 8.5 mm, Philippines, <abbrev xmlns:xlink="http://www.w3.org/1999/xlink" content-type="institution" xlink:title="United States Fish Commission" id="ABBRID0EQWAI" xlink:type="simple">USFC</abbrev> <italic>Albatross</italic>, <abbrev xmlns:xlink="http://www.w3.org/1999/xlink" xlink:title="station" id="ABBRID0EXWAI" xlink:type="simple">sta</abbrev> 5409 (<named-content xmlns:xlink="http://www.w3.org/1999/xlink" content-type="dwc:institutional_code" xlink:type="simple">USNM</named-content> 1107574), left mouthparts, internal view: <bold>A</bold> mandible <bold>B</bold> maxillule <bold>C</bold> maxilla <bold>D</bold> maxilliped 1 <bold>E</bold> maxilliped 2 <bold>F</bold> maxilliped 3. Scale bars: 1 mm (<bold>A–E</bold>), 2 mm (<bold>F</bold>).</p></caption><graphic xmlns:xlink="http://www.w3.org/1999/xlink" xlink:href="zookeys-752-017-g004.jpg" position="float" orientation="portrait" xlink:type="simple" id="oo_198582.jpg"/></fig><p>
              <italic>Chelipeds</italic> (Figs <xref ref-type="fig" rid="F1">1A</xref>, <xref ref-type="fig" rid="F2">2A</xref>, <xref ref-type="fig" rid="F5">5A</xref>) subequal, similar in armature and setation; dorsal surfaces of chelae and carpi covered with moderately dense tufts or short rows of bristle-like setae not hiding ornamentation beneath; ventral surfaces of palms smooth ex<!--PageBreak-->cept for two submedian longitudinal rows of well-spaced low tubercles each with tuft of long bristle-like setae. Fingers with narrow hiatus proximally, forming spoon-like shape in ventral view when closed; each finger terminating in small curved corneous claw and subdistal blunt calcareous tooth ventral to claw, both claws and teeth interlocking when fingers closed; cutting edge of dactyl with row of small, fused corneous teeth on distal one-third, and row of unequal calcareous teeth on proximal two-thirds; cutting edge of fixed finger with row of blunt calcareous teeth decreasing in size distally. Dactyl ca. 1.2 times as long as palm; dorsal surface somewhat convex, armed with small spines proximally, dorsomesial margin rounded; ventral face with well-spaced tufts of long bristle-like setae, lacking spines. Fixed finger with dorsal, lateral, and ventral surfaces similar to dactyl in armature. Palm slightly shorter than carpus; dorsal surface covered with moderately dense, well-spaced small spines, accompanied by tufts <!--PageBreak-->of setae, arranged mostly in longitudinal rows (some extending to bases of fingers), and dense patch of plumose setae medially near base of fingers; dorsomesial margin with double row of well-spaced spines and tufts of long setae; dorsolateral margin rounded, not delimited, with irregular rows of small tubercles or spines, each accompanied by long setae. Carpus ca. 0.5 length of merus; dorsal surface with scattered simple spines <!--PageBreak-->or short transverse rows of 2 or 3 small spines accompanied by tufts of setae; dorsomesial margin with row of spines accompanied by tufts of setae, and dorsodistal spine; dorsolateral margin rounded; ventral surface smooth, with fringe of long setae on ventrodistal margin. Merus nearly as long as chela, subtriangular in cross-section; dorsal margin with row of protuberances each bearing transverse row of setae, ventromesial and ventrolateral margins each with row of spines with tufts of long setae; lateral and mesial surfaces with tufts of long and short setae mostly on ventral half. Ischium with row of small spines on ventrolateral margin. Basis with ventromesial row of long setae. Coxa with well-marked longitudinal fissure (Fig. <xref ref-type="fig" rid="F5">5B</xref>) on ventral surface.</p><fig id="F5" position="float" orientation="portrait"><label>Figure 5.</label><caption><p>
                  <bold>A, B</bold> <italic><tp:taxon-name><tp:taxon-name-part taxon-name-part-type="genus" reg="Paguropsis">Paguropsis</tp:taxon-name-part> <tp:taxon-name-part taxon-name-part-type="species" reg="typica">typica</tp:taxon-name-part></tp:taxon-name></italic> Henderson, 1888 male, 14.6 mm, Philippines, <abbrev xmlns:xlink="http://www.w3.org/1999/xlink" content-type="institution" xlink:title="United States Fish Commission" id="ABBRID0EEZAI" xlink:type="simple">USFC</abbrev> <italic>Albatross</italic>, <abbrev xmlns:xlink="http://www.w3.org/1999/xlink" xlink:title="station" id="ABBRID0ELZAI" xlink:type="simple">sta</abbrev> 5409 (<named-content xmlns:xlink="http://www.w3.org/1999/xlink" content-type="dwc:institutional_code" xlink:type="simple">USNM</named-content> 1107574); <bold>C, D</bold> <italic><tp:taxon-name><tp:taxon-name-part taxon-name-part-type="genus" reg="Paguropsis">Paguropsis</tp:taxon-name-part> <tp:taxon-name-part taxon-name-part-type="species" reg="andersoni">andersoni</tp:taxon-name-part></tp:taxon-name></italic> (Alcock, 1899) lectotype male, 18.3 mm, Laccadive Sea, Indian Ocean, HM Indian Marine Survey Steamer <italic>Investigator</italic> (<named-content xmlns:xlink="http://www.w3.org/1999/xlink" content-type="dwc:institutional_code" xlink:type="simple">USNM</named-content> 42719). <bold>A, C</bold> chelipeds, dorsal <bold>B, D</bold> coxae of pereopods 1–5, sternites IX–XIII, and anterior portion of pleon with gonopods 1 and 2 (arrow in B indicates keel-like anteroventral margin of coxa). Abbreviations: roman numerals refer to sternites; C1–5, coxae of pereopods 1–5; G1, G2, gonopods 1 and 2; lf, longitudinal fissure. Scale bars: 5 mm (<bold>A, C</bold>), 2 mm (<bold>B</bold>), 4 mm (<bold>D</bold>).</p></caption><graphic xmlns:xlink="http://www.w3.org/1999/xlink" xlink:href="zookeys-752-017-g005.jpg" position="float" orientation="portrait" xlink:type="simple" id="oo_198583.jpg"/></fig><p>
              <italic>Pereopods 2 and 3</italic> (Figs <xref ref-type="fig" rid="F1">1A</xref>, <xref ref-type="fig" rid="F2">2A</xref>, <xref ref-type="fig" rid="F6">6A–D</xref>, <xref ref-type="fig" rid="F8">8A</xref>) similar in armature and setation, distinctly dissimilar in length, with pereopod 2 shorter than pereopod 3. Dactyls 1.5 (pereopod 2) or 2.5 (pereopod 3) times as long as propodi, each terminating in sharp corneous claw, lateral and mesial surfaces flat or very weakly convex; dactyl of pereopod 2 broadly curved on distal half; dactyl of pereopod 3 slender, nearly straight except for broadly curved distally near claw, from 1.6–1.8 times as long as dactyl of pereopod 2; dorsal margins with tufts of long setae, ventral margins with row of usually 14 short, mi<!--PageBreak-->nutely obscure corneous spinules (pereopod 2) or lacking spines or spinules (pereopod 3). Propodi 1.2 length of carpi; surfaces unarmed except for tufts of long setae on dorsal and ventral margins. Carpi unarmed except for tufts of setae dorsally and ventrodistally. <!--PageBreak-->Meri with fringe of long setae on ventral margins; ventral margin of pereopod 2 with row of few small, well-spaced blunt spines hidden by setae. Ischia unarmed except for scattered setae or tufts of setae (pereopod 2) or with ventral row of small spines (pereopod 3). Coxae of pereopods 3 (Fig. <xref ref-type="fig" rid="F5">5B</xref>) separated by 0.3 ventral length of 1 coxa. Sternite XI (between pereopods 3; Fig. <xref ref-type="fig" rid="F5">5B</xref>) having anterior lobe slightly concave and short setae on distal margin; posterior lobes each with transverse fringe of setae.</p><!--PageBreak--><p>
              <italic>Pereopod 4</italic> (Fig. <xref ref-type="fig" rid="F6">6E, F</xref>) with chela 1.2 times as long as carpus and 3 times as long as high, palm 2.3 times as long as high. Dactyl and fixed finger widely gaping, each terminating in sharp, inwardly curved corneous claw crossing at tips when closed. Dactyl strongly curved inward, dorsal margin with row of short, sparse setae; cutting edge with ventrolateral row of 5–7 small corneous-tipped spines (in addition to corneous claw). Fixed finger curving inward, cutting edge of fixed finger with 3–5 corneous-tipped spines (in addition to corneous claw) arranged like bear claw; lateral face usually with one or two minute scale-like corneous spines near base of finger. Palm straight, dorsal margin with dense fringe of long setae often interspersed with fringe of shorter setae (occasionally slightly thickening distally), and few tufts of setae on ventral margin continued on fixed finger. Carpus unarmed except for fringe of long setae dorsally and scarce, moderately long setae ventrally. Merus long, 0.6 times as long as meri of pereo<!--PageBreak-->pods 2 and 3. Sternite XII (between pereopods 4; Fig. <xref ref-type="fig" rid="F5">5B</xref>) broad, with fringe of long dense setae.</p><fig id="F6" position="float" orientation="portrait"><label>Figure 6.</label><caption><p>
                  <italic><tp:taxon-name><tp:taxon-name-part taxon-name-part-type="genus" reg="Paguropsis">Paguropsis</tp:taxon-name-part> <tp:taxon-name-part taxon-name-part-type="species" reg="typica">typica</tp:taxon-name-part></tp:taxon-name></italic> Henderson, 1888, male, 14.6 mm, Philippines, <abbrev xmlns:xlink="http://www.w3.org/1999/xlink" content-type="institution" xlink:title="United States Fish Commission" id="ABBRID0EZ3AI" xlink:type="simple">USFC</abbrev> <italic>Albatross</italic>, <abbrev xmlns:xlink="http://www.w3.org/1999/xlink" xlink:title="station" id="ABBRID0EA4AI" xlink:type="simple">sta</abbrev> 5409 (<named-content xmlns:xlink="http://www.w3.org/1999/xlink" content-type="dwc:institutional_code" xlink:type="simple">USNM</named-content> 1107574). <bold>A</bold> left pereopod 2, lateral <bold>B</bold> dactyl of same, mesial <bold>C</bold> left pereopod 3, lateral <bold>D</bold> dactyl of same, mesial <bold>E</bold> left pereopod 4, lateral <bold>F</bold> dactyl and fixed finger of same, lateral <bold>G</bold> left pereopod 5, lateral. Scale bars: 5 mm (<bold>A–D</bold>), 2 mm (<bold>E, G</bold>), 1 mm (<bold>F</bold>).</p></caption><graphic xmlns:xlink="http://www.w3.org/1999/xlink" xlink:href="zookeys-752-017-g006.jpg" position="float" orientation="portrait" xlink:type="simple" id="oo_198584.jpg"/></fig><p>
              <italic>Pereopod 5</italic> (Fig. <xref ref-type="fig" rid="F6">6G</xref>) with chela 0.7 times as long as merus, with long, brush-like setae on dorsomesial and ventromesial faces; merus and carpus each with dorsal and ventral row of long setae. Dactyl with rasp on ventral face. Propodal rasp consisting of minute, ovate scales, occupying 0.1 length of propodus. Ischium with setae dorsally and ventrally. Coxa with fringe of long setae on ventrodistal margin.</p><p>
              <italic>Male</italic> gonopod 1 (Fig. <xref ref-type="fig" rid="F7">7A, C</xref>) with inferior lamella armed on distal margin with posterior row of slender, semitransparent hook-like spines, and 2 anterior rows of short <!--PageBreak-->straight or slightly curved corneous spines. Gonopod 2 (Fig. <xref ref-type="fig" rid="F7">7A, B</xref>) with distal segment strongly twisted distally, densely setose. Usually with unpaired, reduced pleopods 3–5 on left side or less frequently on right side, as follows: biramous or uniramous pleopod 3 and 4, and lacking or rarely with uniramous pleopod 5 (see “Variations”).</p><fig id="F7" position="float" orientation="portrait"><label>Figure 7.</label><caption><p>
                  <italic><tp:taxon-name><tp:taxon-name-part taxon-name-part-type="genus" reg="Paguropsis">Paguropsis</tp:taxon-name-part> <tp:taxon-name-part taxon-name-part-type="species" reg="typica">typica</tp:taxon-name-part></tp:taxon-name></italic> Henderson, 1888, Philippines, <abbrev xmlns:xlink="http://www.w3.org/1999/xlink" content-type="institution" xlink:title="United States Fish Commission" id="ABBRID0EL6AI" xlink:type="simple">USFC</abbrev> <italic>Albatross</italic>, <abbrev xmlns:xlink="http://www.w3.org/1999/xlink" xlink:title="station" id="ABBRID0ES6AI" xlink:type="simple">sta</abbrev> 5409 (<named-content xmlns:xlink="http://www.w3.org/1999/xlink" content-type="dwc:institutional_code" xlink:type="simple">USNM</named-content> 1107574): <bold>A–C</bold> male, 14.6 mm, <bold>D</bold> female, 7.1 mm. <bold>A</bold> gonopods 1 and 2 <italic>in situ</italic>, ventroposterior <bold>B</bold> left gonopod 2, lateral, <bold>C</bold> distal portion of left gonopod 1, anterior <bold>D</bold> female gonopods 1 <italic>in situ</italic>, sternite XIII and coxae of pereopods 5. Abbreviations: G1, G2, gonopods 1 and 2. Scale bar: 1 mm (<bold>A, B</bold>), 0.25 mm (<bold>C</bold>), 0.5 mm (<bold>D</bold>).</p></caption><graphic xmlns:xlink="http://www.w3.org/1999/xlink" xlink:href="zookeys-752-017-g007.jpg" position="float" orientation="portrait" xlink:type="simple" id="oo_198585.jpg"/></fig><p>
              <italic>Female</italic> with unpaired pleopods 2–5 usually on left side or less frequently on right side, as follows: pleopods 2–4 biramous, well developed, and reduced biramous or uniramous vestigial pleopod 5. Brood pouch (Fig. <xref ref-type="fig" rid="F3">3C</xref>) large, subquadrate, distal margin scalloped and fringed with setae (see “Variations”).</p><p>
              <italic>Uropodal exopods</italic> (Fig. <xref ref-type="fig" rid="F3">3D</xref>) slender, broadly curved, terminating in strong spine, anterior margin with fringe of long setae and row of well-spaced corneous-tipped spines; endopods short, strongly curved, anterior margin with long setae and row of corneous-tipped spines; protopods with strong, curved proximal spine.</p><p>
              <italic>Telson</italic> (Fig. <xref ref-type="fig" rid="F3">3D</xref>) subrectangular, wider than long; posterior lobes separated by shallow median cleft, terminal margins unarmed except for fringe of long setae.</p></tp:treatment-sec><tp:treatment-sec sec-type="Genetic data" id="SECID0EOBBI"><title>Genetic data.</title><p>See Table <xref ref-type="table" rid="T1">1</xref>.</p></tp:treatment-sec><tp:treatment-sec sec-type="Color" id="SECID0EYBBI"><title>Color</title><p>(Figs <xref ref-type="fig" rid="F8">8A, B</xref>, <xref ref-type="fig" rid="F28">28A</xref>). Shield evenly orange. Ocular peduncles orange except for white along proximal and proximomesial margins of black corneas, orange tone darker medially; ocular acicles light orange fading to weak orange distally. Antennules light orange, flagella of similar color except for transparent bluish color distally. Antennal peduncles light orange, and similar but lighter toned and somewhat transparent flagella. Chelipeds with dactyl and fixed finger white; palms mostly white except for light orange distally and reddish proximally with white spines or tubercles; carpi red with white spines or tubercles; meri red except for orange on lateral and mesial surfaces, and white spines or tubercles. Pereopods 2 and 3 red with white spots on lateral faces of dactyls, carpi and propodi; dactyls each with uneven or interrupted white band proximally; meri with orange lateral and mesial faces; ischium with orange.</p><fig id="F8" position="float" orientation="portrait"><label>Figure 8.</label><caption><p>
                  <bold>A, B</bold> <italic><tp:taxon-name><tp:taxon-name-part taxon-name-part-type="genus" reg="Paguropsis">Paguropsis</tp:taxon-name-part> <tp:taxon-name-part taxon-name-part-type="species" reg="typica">typica</tp:taxon-name-part></tp:taxon-name></italic> Henderson, 1888, Philippines, PANGLAO 2004, <abbrev xmlns:xlink="http://www.w3.org/1999/xlink" xlink:title="station" id="ABBRID0E2CBI" xlink:type="simple">sta</abbrev> T2 [#48] (<bold>A</bold>) and T2 [#54] (B) (photographs: T-Y Chan): <bold>A</bold> habitus, with carcinoecium <bold>B</bold> habitus, with carcinoecium removed <bold>C</bold> <italic><tp:taxon-name><tp:taxon-name-part taxon-name-part-type="genus" reg="Paguropsis">Paguropsis</tp:taxon-name-part> <tp:taxon-name-part taxon-name-part-type="species" reg="andersoni">andersoni</tp:taxon-name-part></tp:taxon-name></italic> (Alcock, 1899), habitus, MAINBAZA <abbrev xmlns:xlink="http://www.w3.org/1999/xlink" xlink:title="station" id="ABBRID0ESDBI" xlink:type="simple">sta</abbrev> <abbrev xmlns:xlink="http://www.w3.org/1999/xlink" xlink:title="otter trawl" id="ABBRID0EWDBI" xlink:type="simple">CC</abbrev> 3159 (#29) (<named-content xmlns:xlink="http://www.w3.org/1999/xlink" content-type="dwc:institutional_code" xlink:type="simple">MNHN</named-content>) (photograph: T-Y Chan) <bold>D</bold> <italic><tp:taxon-name><tp:taxon-name-part taxon-name-part-type="genus" reg="Paguropsis">Paguropsis</tp:taxon-name-part> <tp:taxon-name-part taxon-name-part-type="species" reg="confusa">confusa</tp:taxon-name-part></tp:taxon-name></italic> sp. n., MAINBAZA, <abbrev xmlns:xlink="http://www.w3.org/1999/xlink" xlink:title="station" id="ABBRID0EMEBI" xlink:type="simple">sta</abbrev> <abbrev xmlns:xlink="http://www.w3.org/1999/xlink" xlink:title="beam trawl" id="ABBRID0EQEBI" xlink:type="simple">CP</abbrev> 3134 (#23) (<named-content xmlns:xlink="http://www.w3.org/1999/xlink" content-type="dwc:institutional_code" xlink:type="simple">MNHN</named-content>) (photograph: T-Y Chan).</p></caption><graphic xmlns:xlink="http://www.w3.org/1999/xlink" xlink:href="zookeys-752-017-g008.jpg" position="float" orientation="portrait" xlink:type="simple" id="oo_198586.jpg"/></fig></tp:treatment-sec><tp:treatment-sec sec-type="distribution" id="SECID0E5EBI"><title>Distribution.</title><p>Western Pacific: from Japan, off Daito Islands, Ryukyu Islands (<xref ref-type="bibr" rid="B43">Miyake 1982</xref>), and Kyushu-Palau Ridge (<xref ref-type="bibr" rid="B7">Baba et al. 1986</xref>, this study); South China Sea; Philippines; New Guinea; Indonesia (Java and Arafura Seas); Fiji Islands; New Caledonia; and eastern Australia. Depth: 136 to 1125 m.</p></tp:treatment-sec><tp:treatment-sec sec-type="habitat" id="SECID0EMFBI"><title>Habitat and symbiont.</title><p>Found with indeterminate species of acontiate anemone (see “Remarks” under genus).</p></tp:treatment-sec><tp:treatment-sec sec-type="variation" id="SECID0ERFBI"><title>Variations.</title><p>Aside from the meristics accounted for in the above redescription, this species is relatively constant in morphology. The only remarkable variation is in the position of unpaired pleopods 2–5 in females, and presence and degree of development of pleopods 3–5 in males. Females of <italic><tp:taxon-name><tp:taxon-name-part taxon-name-part-type="genus" reg="Paguropsis">Paguropsis</tp:taxon-name-part> <tp:taxon-name-part taxon-name-part-type="species" reg="typica">typica</tp:taxon-name-part></tp:taxon-name></italic> have unpaired pleopods 2–5 on either side, with pleopods 2–4 well developed, biramous and ovigerous, whereas pleopod 5 is considerably reduced or absent. Males have unpaired pleopods 3–5 on either side, all considerably reduced, uni- or biramous, although pleopod 5 or occasionally all pleopods 3–5, can be absent. <xref ref-type="bibr" rid="B40">McLaughlin and Lemaitre (1997</xref>: 111) erroneously stated that males of <italic><tp:taxon-name><tp:taxon-name-part taxon-name-part-type="genus" reg="Paguropsis">Paguropsis</tp:taxon-name-part></tp:taxon-name></italic> lacked unpaired pleopods. Based on the specimens examined with complete pleons (n = 45), we observed that in females, 65.5% had pleopods 2–5 on the left side, 24.2% on the right side (often pleopod 5 is absent), and <!--PageBreak-->10.3% did not have any unpaired pleopods on either side. In males, 75.1% had one or more of pleopods 3–5 on the left side, 18.7% on the right side, and 6.2% did not have any unpaired pleopods on either side.</p></tp:treatment-sec><tp:treatment-sec sec-type="Affinities" id="SECID0EPGBI"><title>Affinities.</title><p>Except for the drastic difference in coloration, <italic><tp:taxon-name><tp:taxon-name-part taxon-name-part-type="genus" reg="Paguropsis">Paguropsis</tp:taxon-name-part> <tp:taxon-name-part taxon-name-part-type="species" reg="typica">typica</tp:taxon-name-part></tp:taxon-name></italic> and <italic><tp:taxon-name><tp:taxon-name-part taxon-name-part-type="genus" reg="Paguropsis">P.</tp:taxon-name-part> <tp:taxon-name-part taxon-name-part-type="species" reg="confusa">confusa</tp:taxon-name-part></tp:taxon-name></italic> sp. n. are remarkably similar in morphology, and can thus be easily confused unless fresh specimens that still retain their color patterns are available (Figs <xref ref-type="fig" rid="F8">8A, B, D</xref>, <xref ref-type="fig" rid="F28">28A, C, D</xref>). In the absence of color information, the two can be separated with difficulty using only subtle characters, such as the degree of setation and strength of armature of chelipeds and pereopods 2 and 3 (less dense setation and spination in <italic><tp:taxon-name><tp:taxon-name-part taxon-name-part-type="genus" reg="Paguropsis">P.</tp:taxon-name-part> <tp:taxon-name-part taxon-name-part-type="species" reg="typica">typica</tp:taxon-name-part></tp:taxon-name></italic> than in <italic><tp:taxon-name><tp:taxon-name-part taxon-name-part-type="genus" reg="Paguropsis">P.</tp:taxon-name-part> <tp:taxon-name-part taxon-name-part-type="species" reg="confusa">confusa</tp:taxon-name-part></tp:taxon-name></italic> sp. n.), and minor differences on the lateroproximal surface of the dactyl of pereopod 3 (convex in <italic><tp:taxon-name><tp:taxon-name-part taxon-name-part-type="genus" reg="Paguropsis">P.</tp:taxon-name-part> <tp:taxon-name-part taxon-name-part-type="species" reg="typica">typica</tp:taxon-name-part></tp:taxon-name></italic> vs. slightly concave in <italic><tp:taxon-name><tp:taxon-name-part taxon-name-part-type="genus" reg="Paguropsis">P.</tp:taxon-name-part> <tp:taxon-name-part taxon-name-part-type="species" reg="confusa">confusa</tp:taxon-name-part></tp:taxon-name></italic> sp. n.).</p><p>General similarities exist between <italic><tp:taxon-name><tp:taxon-name-part taxon-name-part-type="genus" reg="Paguropsis">Paguropsis</tp:taxon-name-part> <tp:taxon-name-part taxon-name-part-type="species" reg="typica">typica</tp:taxon-name-part></tp:taxon-name></italic> and <italic><tp:taxon-name><tp:taxon-name-part taxon-name-part-type="genus" reg="Paguropsis">P.</tp:taxon-name-part> <tp:taxon-name-part taxon-name-part-type="species" reg="andersoni">andersoni</tp:taxon-name-part></tp:taxon-name></italic>, in particular the cephalic appendages (i.e., dilation of corneas, development of antennular and antennal peduncles), and shape of shield (i.e., posterior half of shield narrowly subtriangular). However, the two species can immediately be differentiated by the shape of the dactyls of pereopods 2 and 3 (Figs <xref ref-type="fig" rid="F1">1A, E</xref>, <xref ref-type="fig" rid="F2">2A, C</xref>, <xref ref-type="fig" rid="F6">6A–D</xref>, <xref ref-type="fig" rid="F8">8A–C</xref>, <xref ref-type="fig" rid="F10">10A–D</xref>), which are distinctly more slender and narrower in <italic><tp:taxon-name><tp:taxon-name-part taxon-name-part-type="genus" reg="Paguropsis">P.</tp:taxon-name-part> <tp:taxon-name-part taxon-name-part-type="species" reg="typica">typica</tp:taxon-name-part></tp:taxon-name></italic> than in <italic><tp:taxon-name><tp:taxon-name-part taxon-name-part-type="genus" reg="Paguropsis">P.</tp:taxon-name-part> <tp:taxon-name-part taxon-name-part-type="species" reg="andersoni">andersoni</tp:taxon-name-part></tp:taxon-name></italic>; and more clearly, the lateral face of the dactyl of pereopod 3 is evenly flat or convex throughout in <italic><tp:taxon-name><tp:taxon-name-part taxon-name-part-type="genus" reg="Paguropsis">P.</tp:taxon-name-part> <tp:taxon-name-part taxon-name-part-type="species" reg="typica">typica</tp:taxon-name-part></tp:taxon-name></italic>, whereas the surface is distinctly concave (and often weakly calcified) on the proximal one-third in <italic><tp:taxon-name><tp:taxon-name-part taxon-name-part-type="genus" reg="Paguropsis">P.</tp:taxon-name-part> <tp:taxon-name-part taxon-name-part-type="species" reg="andersoni">andersoni</tp:taxon-name-part></tp:taxon-name></italic>. Both species have numerous tufts of long setae on chelipeds and ambulatory legs, but in <italic><tp:taxon-name><tp:taxon-name-part taxon-name-part-type="genus" reg="Paguropsis">P.</tp:taxon-name-part> <tp:taxon-name-part taxon-name-part-type="species" reg="typica">typica</tp:taxon-name-part></tp:taxon-name></italic> these are not as dense or as stiff and bristle-like as in <italic><tp:taxon-name><tp:taxon-name-part taxon-name-part-type="genus" reg="Paguropsis">P.</tp:taxon-name-part> <tp:taxon-name-part taxon-name-part-type="species" reg="andersoni">andersoni</tp:taxon-name-part></tp:taxon-name></italic>. The antennal acicles are shorter, reaching approx. to the level of distal portion of optic calathus, and the chela of each pereopod 4 is more elongate (1.2 times as long as carpus), in <italic><tp:taxon-name><tp:taxon-name-part taxon-name-part-type="genus" reg="Paguropsis">P.</tp:taxon-name-part> <tp:taxon-name-part taxon-name-part-type="species" reg="typica">typica</tp:taxon-name-part></tp:taxon-name></italic>; whereas the acicles slightly exceed the distal margins of corneas, and the palm of each chelate pereopod 4 is shorter (0.6 times as long as carpus), in <italic><tp:taxon-name><tp:taxon-name-part taxon-name-part-type="genus" reg="Paguropsis">P.</tp:taxon-name-part> <tp:taxon-name-part taxon-name-part-type="species" reg="andersoni">andersoni</tp:taxon-name-part></tp:taxon-name></italic>. Color differences also exist between these two species, and these are discussed under “Remarks” for <italic><tp:taxon-name><tp:taxon-name-part taxon-name-part-type="genus" reg="Paguropsis">P.</tp:taxon-name-part> <tp:taxon-name-part taxon-name-part-type="species" reg="andersoni">andersoni</tp:taxon-name-part></tp:taxon-name></italic>.</p></tp:treatment-sec><tp:treatment-sec sec-type="remarks" id="SECID0EONBI"><title>Remarks.</title><p>
              <xref ref-type="bibr" rid="B4">Alcock (1905)</xref> corrected the spelling of <xref ref-type="bibr" rid="B24">Henderson’s (1888)</xref> species for gender agreement, from <italic><tp:taxon-name><tp:taxon-name-part taxon-name-part-type="genus" reg="Paguropsis"/><tp:taxon-name-part taxon-name-part-type="species" reg="typicus">typicus</tp:taxon-name-part></tp:taxon-name></italic> to <italic><tp:taxon-name><tp:taxon-name-part taxon-name-part-type="genus" reg="Paguropsis"/><tp:taxon-name-part taxon-name-part-type="species" reg="typica">typica</tp:taxon-name-part></tp:taxon-name></italic>, although as shown here, his specimens actually represent <italic><tp:taxon-name><tp:taxon-name-part taxon-name-part-type="genus" reg="Paguropsis">Paguropsis</tp:taxon-name-part> <tp:taxon-name-part taxon-name-part-type="species" reg="andersoni">andersoni</tp:taxon-name-part></tp:taxon-name></italic>. Nevertheless, various carcinologists (<xref ref-type="bibr" rid="B50">Pzibram 1905</xref>, <xref ref-type="bibr" rid="B12">Boas 1926</xref>, <xref ref-type="bibr" rid="B51">Rabaud 1941</xref>, <xref ref-type="bibr" rid="B66">Thompson 1943</xref>, <xref ref-type="bibr" rid="B25">Kamalaveni 1950</xref>, <xref ref-type="bibr" rid="B22">Gordan 1956</xref>) continued to use the original spelling <italic><tp:taxon-name><tp:taxon-name-part taxon-name-part-type="genus" reg="Paguropsis">P.</tp:taxon-name-part> <tp:taxon-name-part taxon-name-part-type="species" reg="typicus">typicus</tp:taxon-name-part></tp:taxon-name></italic>.</p><p>Since <xref ref-type="bibr" rid="B24">Henderson’s (1888)</xref> description of <italic><tp:taxon-name><tp:taxon-name-part taxon-name-part-type="genus" reg="Paguropsis">Paguropsis</tp:taxon-name-part> <tp:taxon-name-part taxon-name-part-type="species" reg="typica">typica</tp:taxon-name-part></tp:taxon-name></italic> a good number of biologists have used Henderson’s taxon name in faunal inventories or checklists (e.g., <xref ref-type="bibr" rid="B18">Estampador 1937</xref>, <xref ref-type="bibr" rid="B43">Miyake 1982</xref>, <xref ref-type="bibr" rid="B7">Baba et al. 1986</xref>, <xref ref-type="bibr" rid="B41">McLaughlin et al. 2010</xref>, <xref ref-type="bibr" rid="B36">Malay et al. 2018</xref>), as example of symbiosis (<xref ref-type="bibr" rid="B9">Balss 1924</xref>, <xref ref-type="bibr" rid="B11">1956</xref>, <xref ref-type="bibr" rid="B56">Ross 1983</xref>, <xref ref-type="bibr" rid="B6">Ates 2003</xref>, <xref ref-type="bibr" rid="B70">Williams and McDermott 2004</xref>), in textbooks on biology or anatomy of invertebrates (<xref ref-type="bibr" rid="B45">Nicol 1967</xref>, <xref ref-type="bibr" rid="B26">Kaestner 1970</xref>), in phylogenetic analyses (<xref ref-type="bibr" rid="B55">Richter and Scholtz 1994</xref>), and reviews of hermit crab housing (<xref ref-type="bibr" rid="B39">McLaughlin 2015</xref>). Of these, records from the Indian Ocean are referred to <italic><tp:taxon-name><tp:taxon-name-part taxon-name-part-type="genus" reg="Paguropsis">P.</tp:taxon-name-part> <tp:taxon-name-part taxon-name-part-type="species" reg="andersoni">andersoni</tp:taxon-name-part></tp:taxon-name></italic> (see “Remarks” under <italic><tp:taxon-name><tp:taxon-name-part taxon-name-part-type="genus" reg="Paguropsis">P.</tp:taxon-name-part> <tp:taxon-name-part taxon-name-part-type="species" reg="andersoni">andersoni</tp:taxon-name-part></tp:taxon-name></italic>). <xref ref-type="bibr" rid="B22">Gordan (1956)</xref>, in her bibliography of pagurids, did include under <italic><tp:taxon-name><tp:taxon-name-part taxon-name-part-type="genus" reg="Paguropsis">Paguropsis</tp:taxon-name-part> <tp:taxon-name-part taxon-name-part-type="species" reg="typica">typica</tp:taxon-name-part></tp:taxon-name></italic> (using the spelling <italic><tp:taxon-name><tp:taxon-name-part taxon-name-part-type="genus" reg="Paguropsis">P.</tp:taxon-name-part> <tp:taxon-name-part taxon-name-part-type="species" reg="typicus">typicus</tp:taxon-name-part></tp:taxon-name></italic>), references to both <xref ref-type="bibr" rid="B24">Henderson’s (1888)</xref> original description and <xref ref-type="bibr" rid="B1">Alcock’s (1899)</xref> <italic><tp:taxon-name><tp:taxon-name-part taxon-name-part-type="genus" reg="Chlaenopagurus">Chlaenopagurus</tp:taxon-name-part> <tp:taxon-name-part taxon-name-part-type="species" reg="andersoni">andersoni</tp:taxon-name-part></tp:taxon-name></italic> (= <italic><tp:taxon-name><tp:taxon-name-part taxon-name-part-type="genus" reg="Paguropsis">Paguropsis</tp:taxon-name-part> <tp:taxon-name-part taxon-name-part-type="species" reg="andersoni">andersoni</tp:taxon-name-part></tp:taxon-name></italic>); thus, her taxon concept included both <italic><tp:taxon-name><tp:taxon-name-part taxon-name-part-type="genus" reg="Paguropsis">P.</tp:taxon-name-part> <tp:taxon-name-part taxon-name-part-type="species" reg="typica">typica</tp:taxon-name-part></tp:taxon-name></italic> and the herein resurrected <italic><tp:taxon-name><tp:taxon-name-part taxon-name-part-type="genus" reg="Paguropsis">P.</tp:taxon-name-part> <tp:taxon-name-part taxon-name-part-type="species" reg="andersoni">andersoni</tp:taxon-name-part></tp:taxon-name></italic>. The studies by <xref ref-type="bibr" rid="B9">Balss (1924</xref>, <xref ref-type="bibr" rid="B11">1956</xref>) <!--PageBreak-->did include figures or information that clearly are referable to <italic><tp:taxon-name><tp:taxon-name-part taxon-name-part-type="genus" reg="Paguropsis">P.</tp:taxon-name-part> <tp:taxon-name-part taxon-name-part-type="species" reg="typica">typica</tp:taxon-name-part></tp:taxon-name></italic> or <italic><tp:taxon-name><tp:taxon-name-part taxon-name-part-type="genus" reg="Paguropsis">P.</tp:taxon-name-part> <tp:taxon-name-part taxon-name-part-type="species" reg="andersoni">andersoni</tp:taxon-name-part></tp:taxon-name></italic>, and thus are herein listed accordingly in the synonymy for each of these two taxa as “in part”. <xref ref-type="bibr" rid="B43">Miyake (1982)</xref> and <xref ref-type="bibr" rid="B7">Baba et al. (1986)</xref> reported on new specimens from Japanese waters. The specimen from off Daito Islands, shown in <xref ref-type="bibr" rid="B43">Miyake’s (1982)</xref> book, has an abnormally small left cheliped perhaps in the process of regeneration, but agrees well with <italic><tp:taxon-name><tp:taxon-name-part taxon-name-part-type="genus" reg="Paguropsis">P.</tp:taxon-name-part> <tp:taxon-name-part taxon-name-part-type="species" reg="typica">typica</tp:taxon-name-part></tp:taxon-name></italic> in the general coloration, confirming its identity. The specimens from the Kyushu-Palau Ridge examined in this study (<named-content xmlns:xlink="http://www.w3.org/1999/xlink" content-type="dwc:institutional_code" xlink:type="simple">CBM</named-content>-ZC 4898, 4899) originated from the same source as the material studied by <xref ref-type="bibr" rid="B7">Baba et al. (1986)</xref>.</p><p>
              <xref ref-type="bibr" rid="B60">Schäfer et al. (1983)</xref> studied the morphology of an aberrant actinian which they found attached to the underside of the thorax of planktonic glaucothoe larvae they identified as <italic><tp:taxon-name><tp:taxon-name-part taxon-name-part-type="genus" reg="Paguropsis">Paguropsis</tp:taxon-name-part> <tp:taxon-name-part taxon-name-part-type="species" reg="typica">typica</tp:taxon-name-part></tp:taxon-name></italic>. However, in a worldwide review of hermit crab biocoenoses <xref ref-type="bibr" rid="B70">Williams and McDermott (2004</xref>, based on pers. comm. from PA McLaughlin), questioned the identity of the hermit crab host name used by <xref ref-type="bibr" rid="B60">Schäfer et al. (1983)</xref>. We have examined the glaucothoe larval specimens used by Schäfer et al. deposited in <named-content xmlns:xlink="http://www.w3.org/1999/xlink" content-type="dwc:institutional_code" xlink:type="simple">ZMUC</named-content>, and found the larvae to actually belong to one or more indeterminate species of the family <tp:taxon-name><tp:taxon-name-part taxon-name-part-type="family">Parapaguridae</tp:taxon-name-part></tp:taxon-name>. These larvae are of the type similar to “<italic><tp:taxon-name><tp:taxon-name-part taxon-name-part-type="genus" reg="Glaucothoe">Glaucothoe</tp:taxon-name-part> <tp:taxon-name-part taxon-name-part-type="species" reg="peronii">peronii</tp:taxon-name-part></tp:taxon-name></italic>”, which were shown to represent parapagurids by de <xref ref-type="bibr" rid="B58">Saint Laurent-Dechancé (1964)</xref>. <tp:taxon-name><tp:taxon-name-part taxon-name-part-type="genus" reg="Glaucothoe">Glaucothoe</tp:taxon-name-part></tp:taxon-name> stages of several species of parapagurids have been described by <xref ref-type="bibr" rid="B34">Lemaitre and McLaughlin (1992)</xref> and <xref ref-type="bibr" rid="B32">Lemaitre (1997)</xref>. Our assignment of <xref ref-type="bibr" rid="B60">Schäfer et al.’s (1983)</xref> glaucothoe to parapagurids is made based on the following characters present in those larvae: 1) maxilliped 1 lacking flagellum (a major parapagurid character); 2) pereopod 4 semi-chelate and with a propodal rasp (it is uniquely chelate and lacking a propodal rasp in <italic><tp:taxon-name><tp:taxon-name-part taxon-name-part-type="genus" reg="Paguropsis">P.</tp:taxon-name-part> <tp:taxon-name-part taxon-name-part-type="species" reg="typica">typica</tp:taxon-name-part></tp:taxon-name></italic>); 3) pleonal pleura terminating ventrally in anteriorly directed hook-like process; 4) telson anterior half broad and rounded laterally, and narrow posterior half with long setae on terminal margin. <xref ref-type="bibr" rid="B60">Schäfer et al. (1983</xref>: fig. 12), however, based on the literature presented a map showing the known distribution of adult specimens of <italic><tp:taxon-name><tp:taxon-name-part taxon-name-part-type="genus" reg="Paguropsis">P.</tp:taxon-name-part> <tp:taxon-name-part taxon-name-part-type="species" reg="typica">typica</tp:taxon-name-part></tp:taxon-name></italic> (misspelled therein also “<italic>P. tyica</italic>”), which includes historical records of both <italic><tp:taxon-name><tp:taxon-name-part taxon-name-part-type="genus" reg="Paguropsis">P.</tp:taxon-name-part> <tp:taxon-name-part taxon-name-part-type="species" reg="typica">typica</tp:taxon-name-part></tp:taxon-name></italic> and the herein resurrected <italic><tp:taxon-name><tp:taxon-name-part taxon-name-part-type="genus" reg="Paguropsis">P.</tp:taxon-name-part> <tp:taxon-name-part taxon-name-part-type="species" reg="andersoni">andersoni</tp:taxon-name-part></tp:taxon-name></italic>.</p></tp:treatment-sec><tp:treatment-sec><!--Section generated to contain objects referenced in tp:taxon-treatment.--><fig id="F14" position="float" orientation="portrait"><label>Figure 14.</label><caption><p>
                  <bold>A</bold> <italic><tp:taxon-name><tp:taxon-name-part taxon-name-part-type="genus" reg="Paguropsis">Paguropsis</tp:taxon-name-part> <tp:taxon-name-part taxon-name-part-type="species" reg="typica">typica</tp:taxon-name-part></tp:taxon-name></italic> Henderson, 1888, male, 7.9 mm, MUSORSTOM 3, <abbrev xmlns:xlink="http://www.w3.org/1999/xlink" xlink:title="station" id="ABBRID0EU3DI" xlink:type="simple">sta</abbrev> <abbrev xmlns:xlink="http://www.w3.org/1999/xlink" xlink:title="beam trawl" id="ABBRID0EY3DI" xlink:type="simple">CP</abbrev> 90 (<named-content xmlns:xlink="http://www.w3.org/1999/xlink" content-type="dwc:institutional_code" xlink:type="simple">MNHN</named-content>-IU-2014–9411) <bold>B, C</bold> <italic><tp:taxon-name><tp:taxon-name-part taxon-name-part-type="genus" reg="Paguropsis">P.</tp:taxon-name-part> <tp:taxon-name-part taxon-name-part-type="species" reg="andersoni">andersoni</tp:taxon-name-part></tp:taxon-name></italic> (Alcock, 1899): B <abbrev xmlns:xlink="http://www.w3.org/1999/xlink" xlink:title="ovigerous female(s)" id="ABBRID0EO4DI" xlink:type="simple">ovig</abbrev> female, 11.2 mm, [Locality uncertain], <abbrev xmlns:xlink="http://www.w3.org/1999/xlink" xlink:title="Invertébrés Marins" id="ABBRID0ES4DI" xlink:type="simple">INVMAR</abbrev>, <abbrev xmlns:xlink="http://www.w3.org/1999/xlink" xlink:title="station" id="ABBRID0EW4DI" xlink:type="simple">sta</abbrev> 17 (<named-content xmlns:xlink="http://www.w3.org/1999/xlink" content-type="dwc:institutional_code" xlink:type="simple">MNHN</named-content>-IU-2014–9412), C male, 15.2 mm, Indonesia, KARUBAR, <abbrev xmlns:xlink="http://www.w3.org/1999/xlink" xlink:title="station" id="ABBRID0E64DI" xlink:type="simple">sta</abbrev> <abbrev xmlns:xlink="http://www.w3.org/1999/xlink" xlink:title="beam trawl" id="ABBRID0ED5DI" xlink:type="simple">CP</abbrev> 46 (<named-content xmlns:xlink="http://www.w3.org/1999/xlink" content-type="dwc:institutional_code" xlink:type="simple">USNM</named-content> 1442005) <bold>D</bold> <italic><tp:taxon-name><tp:taxon-name-part taxon-name-part-type="genus" reg="Paguropsis">P.</tp:taxon-name-part> <tp:taxon-name-part taxon-name-part-type="species" reg="confusa">confusa</tp:taxon-name-part></tp:taxon-name></italic> sp. n., holotype male, 13.6 mm, Philippines, PANGLAO 2005, <abbrev xmlns:xlink="http://www.w3.org/1999/xlink" xlink:title="station" id="ABBRID0EZ5DI" xlink:type="simple">sta</abbrev> <abbrev xmlns:xlink="http://www.w3.org/1999/xlink" xlink:title="beam trawl" id="ABBRID0E45DI" xlink:type="simple">CP</abbrev> 2331 (<named-content xmlns:xlink="http://www.w3.org/1999/xlink" content-type="dwc:institutional_code" xlink:type="simple">MNHN</named-content> 50015). <bold>A, B, D</bold> Left chela and carpus of pereopod 4, lateral <bold>C</bold> dactyl and fixed finger. Scale bars: 1 mm (<bold>A</bold>), 2 mm (<bold>B, D, C</bold>).</p></caption><graphic xmlns:xlink="http://www.w3.org/1999/xlink" xlink:href="zookeys-752-017-g014.jpg" position="float" orientation="portrait" xlink:type="simple" id="oo_198592.jpg"/></fig><fig id="F28" position="float" orientation="portrait"><label>Figure 28.</label><caption><p>
              <bold>A</bold> <italic><tp:taxon-name><tp:taxon-name-part taxon-name-part-type="genus" reg="Paguropsis">Paguropsis</tp:taxon-name-part> <tp:taxon-name-part taxon-name-part-type="species" reg="typica">typica</tp:taxon-name-part></tp:taxon-name></italic> Henderson, 1888: live specimen in sorting tray on board ship (photograph: B Richer de Forges) <bold>B</bold> <italic><tp:taxon-name><tp:taxon-name-part taxon-name-part-type="genus" reg="Paguropsis">Paguropsis</tp:taxon-name-part> <tp:taxon-name-part taxon-name-part-type="species" reg="andersoni">andersoni</tp:taxon-name-part></tp:taxon-name></italic> (Alcock, 1899), not collected, <abbrev xmlns:xlink="http://www.w3.org/1999/xlink" xlink:title="remotely operated vehicle" id="ABBRID0EVTFK" xlink:type="simple">ROV</abbrev>, KwaZulu-Natal, South Africa, DST/NRF ACEP Spatial Solutions cruise, Aliwal outer reef, off KwaZulu-Natal, RY <italic>Angra Pequena</italic>, <abbrev xmlns:xlink="http://www.w3.org/1999/xlink" xlink:title="station" id="ABBRID0E2TFK" xlink:type="simple">sta</abbrev> R50: specimen photographed <italic>in situ</italic> with <abbrev xmlns:xlink="http://www.w3.org/1999/xlink" xlink:title="remotely operated vehicle" id="ABBRID0EBUFK" xlink:type="simple">ROV</abbrev>, not collected (photograph: DST/NRF ACEP – Spatial Solutions project team) <bold>C, D</bold> <italic><tp:taxon-name><tp:taxon-name-part taxon-name-part-type="genus" reg="Paguropsis">Paguropsis</tp:taxon-name-part> <tp:taxon-name-part taxon-name-part-type="species" reg="confusa">confusa</tp:taxon-name-part></tp:taxon-name></italic> sp. n.: <bold>C</bold> specimen photographed <italic>in situ</italic> with <abbrev xmlns:xlink="http://www.w3.org/1999/xlink" xlink:title="remotely operated vehicle" id="ABBRID0EWUFK" xlink:type="simple">ROV</abbrev>, not collected, off Durban, KwaZulu-Natal, South Africa, DST/NRF ACEP Spatial Solutions Project cruise, <abbrev xmlns:xlink="http://www.w3.org/1999/xlink" xlink:title="station" id="ABBRID0E1UFK" xlink:type="simple">sta</abbrev> R45 Echinoderm Extravaganza (photograph: DST/NRF ACEP – Spatial Solutions project team) <bold>D</bold> not examined, Philippines, LUMIWAN <abbrev xmlns:xlink="http://www.w3.org/1999/xlink" xlink:title="beam trawl" id="ABBRID0EAVFK" xlink:type="simple">CP</abbrev> 2867–16 (photograph: T-Y Chan).</p></caption><graphic xmlns:xlink="http://www.w3.org/1999/xlink" xlink:href="zookeys-752-017-g028.jpg" position="float" orientation="portrait" xlink:type="simple" id="oo_198606.jpg"/></fig><table-wrap id="T1" position="float" orientation="portrait"><label>Table 1.</label><caption><p>List of species, collection site, museum catalog number of vouchers, and GenBank accession numbers for which mitochondrial COI barcode region and partial sequences of 12S and 16S rRNA were obtained in this report.</p></caption><table id="TID0EAFAC" rules="all"><tbody><tr><th rowspan="1" colspan="1">Species</th><th rowspan="1" colspan="1">Locality</th><th rowspan="1" colspan="1">Voucher deposition</th><th rowspan="1" colspan="1">COI GenBank no.</th><th rowspan="1" colspan="1">16S GenBank no.</th><th rowspan="1" colspan="1">12S GenBank no.</th></tr><tr><td rowspan="3" colspan="1">
                <italic><tp:taxon-name><tp:taxon-name-part taxon-name-part-type="genus" reg="Paguropsis">Paguropsis</tp:taxon-name-part> <tp:taxon-name-part taxon-name-part-type="species" reg="typica">typica</tp:taxon-name-part></tp:taxon-name></italic>
              </td><td rowspan="1" colspan="1">Philippines</td><td rowspan="1" colspan="1">
                <named-content xmlns:xlink="http://www.w3.org/1999/xlink" content-type="dwc:institutional_code" xlink:type="simple">MNHN</named-content>-IU-2014-9399</td><td rowspan="1" colspan="1">
                <ext-link xmlns:xlink="http://www.w3.org/1999/xlink" ext-link-type="gen" xlink:href="MG759674" xlink:type="simple">MG759674</ext-link>
              </td><td rowspan="1" colspan="1">
                <ext-link xmlns:xlink="http://www.w3.org/1999/xlink" ext-link-type="gen" xlink:href="MG759703" xlink:type="simple">MG759703</ext-link>
              </td><td rowspan="1" colspan="1">
                <ext-link xmlns:xlink="http://www.w3.org/1999/xlink" ext-link-type="gen" xlink:href="MG773703" xlink:type="simple">MG773703</ext-link>
              </td></tr><tr><td rowspan="1" colspan="1">Philippines</td><td rowspan="1" colspan="1">
                <named-content xmlns:xlink="http://www.w3.org/1999/xlink" content-type="dwc:institutional_code" xlink:type="simple">MNHN</named-content>-IU-2014-9427</td><td rowspan="1" colspan="1">–</td><td rowspan="1" colspan="1">
                <ext-link xmlns:xlink="http://www.w3.org/1999/xlink" ext-link-type="gen" xlink:href="MG759705" xlink:type="simple">MG759705</ext-link>
              </td><td rowspan="1" colspan="1">–</td></tr><tr><td rowspan="1" colspan="1">Philippines</td><td rowspan="1" colspan="1">
                <named-content xmlns:xlink="http://www.w3.org/1999/xlink" content-type="dwc:institutional_code" xlink:type="simple">MNHN</named-content>-IU-2014-9411</td><td rowspan="1" colspan="1">
                <ext-link xmlns:xlink="http://www.w3.org/1999/xlink" ext-link-type="gen" xlink:href="MG759677" xlink:type="simple">MG759677</ext-link>
              </td><td rowspan="1" colspan="1">
                <ext-link xmlns:xlink="http://www.w3.org/1999/xlink" ext-link-type="gen" xlink:href="MG759704" xlink:type="simple">MG759704</ext-link>
              </td><td rowspan="1" colspan="1">
                <ext-link xmlns:xlink="http://www.w3.org/1999/xlink" ext-link-type="gen" xlink:href="MG773704" xlink:type="simple">MG773704</ext-link>
              </td></tr><tr><td rowspan="2" colspan="1">
                <italic><tp:taxon-name><tp:taxon-name-part taxon-name-part-type="genus" reg="Paguropsis">Paguropsis</tp:taxon-name-part> <tp:taxon-name-part taxon-name-part-type="species" reg="andersoni">andersoni</tp:taxon-name-part></tp:taxon-name></italic>
              </td><td rowspan="1" colspan="1">Indian Ocean</td><td rowspan="1" colspan="1">
                <named-content xmlns:xlink="http://www.w3.org/1999/xlink" content-type="dwc:institutional_code" xlink:type="simple">USNM</named-content> 42719</td><td rowspan="1" colspan="1">–</td><td rowspan="1" colspan="1">
                <ext-link xmlns:xlink="http://www.w3.org/1999/xlink" ext-link-type="gen" xlink:href="MG950177" xlink:type="simple">MG950177</ext-link>
              </td><td rowspan="1" colspan="1">
                <ext-link xmlns:xlink="http://www.w3.org/1999/xlink" ext-link-type="gen" xlink:href="MG950176" xlink:type="simple">MG950176</ext-link>
              </td></tr><tr><td rowspan="1" colspan="1">Madagascar</td><td rowspan="1" colspan="1">
                <named-content xmlns:xlink="http://www.w3.org/1999/xlink" content-type="dwc:institutional_code" xlink:type="simple">MNHN</named-content>-IU-2014-9393</td><td rowspan="1" colspan="1">
                <ext-link xmlns:xlink="http://www.w3.org/1999/xlink" ext-link-type="gen" xlink:href="MG759673" xlink:type="simple">MG759673</ext-link>
              </td><td rowspan="1" colspan="1">
                <ext-link xmlns:xlink="http://www.w3.org/1999/xlink" ext-link-type="gen" xlink:href="MG759692" xlink:type="simple">MG759692</ext-link>
              </td><td rowspan="1" colspan="1">
                <ext-link xmlns:xlink="http://www.w3.org/1999/xlink" ext-link-type="gen" xlink:href="MG773702" xlink:type="simple">MG773702</ext-link>
              </td></tr><tr><td rowspan="3" colspan="1">
                <italic><tp:taxon-name><tp:taxon-name-part taxon-name-part-type="genus" reg="Paguropsis">Paguropsis</tp:taxon-name-part> <tp:taxon-name-part taxon-name-part-type="species" reg="confusa">confusa</tp:taxon-name-part></tp:taxon-name></italic>
              </td><td rowspan="1" colspan="1">Philippines</td><td rowspan="1" colspan="1">
                <named-content xmlns:xlink="http://www.w3.org/1999/xlink" content-type="dwc:institutional_code" xlink:type="simple">MNHN</named-content> 50015</td><td rowspan="1" colspan="1">
                <ext-link xmlns:xlink="http://www.w3.org/1999/xlink" ext-link-type="gen" xlink:href="MG759683" xlink:type="simple">MG759683</ext-link>
              </td><td rowspan="1" colspan="1">
                <ext-link xmlns:xlink="http://www.w3.org/1999/xlink" ext-link-type="gen" xlink:href="MG759696" xlink:type="simple">MG759696</ext-link>
              </td><td rowspan="1" colspan="1">
                <ext-link xmlns:xlink="http://www.w3.org/1999/xlink" ext-link-type="gen" xlink:href="MG773707" xlink:type="simple">MG773707</ext-link>
              </td></tr><tr><td rowspan="1" colspan="1">Locality uncertain</td><td rowspan="1" colspan="1">
                <named-content xmlns:xlink="http://www.w3.org/1999/xlink" content-type="dwc:institutional_code" xlink:type="simple">MNHN</named-content>-IU-2014-9420</td><td rowspan="1" colspan="1">–</td><td rowspan="1" colspan="1">
                <ext-link xmlns:xlink="http://www.w3.org/1999/xlink" ext-link-type="gen" xlink:href="MG759695" xlink:type="simple">MG759695</ext-link>
              </td><td rowspan="1" colspan="1">
                <ext-link xmlns:xlink="http://www.w3.org/1999/xlink" ext-link-type="gen" xlink:href="MG773705" xlink:type="simple">MG773705</ext-link>
              </td></tr><tr><td rowspan="1" colspan="1">Philippines</td><td rowspan="1" colspan="1">
                <named-content xmlns:xlink="http://www.w3.org/1999/xlink" content-type="dwc:institutional_code" xlink:type="simple">USNM</named-content> 1441901</td><td rowspan="1" colspan="1">
                <ext-link xmlns:xlink="http://www.w3.org/1999/xlink" ext-link-type="gen" xlink:href="MG759682" xlink:type="simple">MG759682</ext-link>
              </td><td rowspan="1" colspan="1">
                <ext-link xmlns:xlink="http://www.w3.org/1999/xlink" ext-link-type="gen" xlink:href="MG759694" xlink:type="simple">MG759694</ext-link>
              </td><td rowspan="1" colspan="1">
                <ext-link xmlns:xlink="http://www.w3.org/1999/xlink" ext-link-type="gen" xlink:href="MG773706" xlink:type="simple">MG773706</ext-link>
              </td></tr><tr><td rowspan="2" colspan="1">
                <italic><tp:taxon-name><tp:taxon-name-part taxon-name-part-type="genus" reg="Paguropsis">Paguropsis</tp:taxon-name-part> <tp:taxon-name-part taxon-name-part-type="species" reg="gigas">gigas</tp:taxon-name-part></tp:taxon-name></italic>
              </td><td rowspan="1" colspan="1">South China Sea</td><td rowspan="1" colspan="1">
                <named-content xmlns:xlink="http://www.w3.org/1999/xlink" content-type="dwc:institutional_code" xlink:type="simple">NTOU</named-content> A01445</td><td rowspan="1" colspan="1">
                <ext-link xmlns:xlink="http://www.w3.org/1999/xlink" ext-link-type="gen" xlink:href="MG759678" xlink:type="simple">MG759678</ext-link>
              </td><td rowspan="1" colspan="1">
                <ext-link xmlns:xlink="http://www.w3.org/1999/xlink" ext-link-type="gen" xlink:href="MG759697" xlink:type="simple">MG759697</ext-link>
              </td><td rowspan="1" colspan="1">
                <ext-link xmlns:xlink="http://www.w3.org/1999/xlink" ext-link-type="gen" xlink:href="MG773709" xlink:type="simple">MG773709</ext-link>
              </td></tr><tr><td rowspan="1" colspan="1">South China Sea</td><td rowspan="1" colspan="1">
                <named-content xmlns:xlink="http://www.w3.org/1999/xlink" content-type="dwc:institutional_code" xlink:type="simple">NTOU</named-content> A01446</td><td rowspan="1" colspan="1">
                <ext-link xmlns:xlink="http://www.w3.org/1999/xlink" ext-link-type="gen" xlink:href="MG759679" xlink:type="simple">MG759679</ext-link>
              </td><td rowspan="1" colspan="1">
                <ext-link xmlns:xlink="http://www.w3.org/1999/xlink" ext-link-type="gen" xlink:href="MG759698" xlink:type="simple">MG759698</ext-link>
              </td><td rowspan="1" colspan="1">
                <ext-link xmlns:xlink="http://www.w3.org/1999/xlink" ext-link-type="gen" xlink:href="MG773710" xlink:type="simple">MG773710</ext-link>
              </td></tr><tr><td rowspan="3" colspan="1">
                <italic><tp:taxon-name><tp:taxon-name-part taxon-name-part-type="genus" reg="Paguropsis">Paguropsis</tp:taxon-name-part> <tp:taxon-name-part taxon-name-part-type="species" reg="lacinia">lacinia</tp:taxon-name-part></tp:taxon-name></italic>
              </td><td rowspan="1" colspan="1">Papua New Guinea</td><td rowspan="1" colspan="1">
                <named-content xmlns:xlink="http://www.w3.org/1999/xlink" content-type="dwc:institutional_code" xlink:type="simple">MNHN</named-content>-IU-2013-2288</td><td rowspan="1" colspan="1">
                <ext-link xmlns:xlink="http://www.w3.org/1999/xlink" ext-link-type="gen" xlink:href="MG759665" xlink:type="simple">MG759665</ext-link>
              </td><td rowspan="1" colspan="1">
                <ext-link xmlns:xlink="http://www.w3.org/1999/xlink" ext-link-type="gen" xlink:href="MG759699" xlink:type="simple">MG759699</ext-link>
              </td><td rowspan="1" colspan="1">
                <ext-link xmlns:xlink="http://www.w3.org/1999/xlink" ext-link-type="gen" xlink:href="MG773711" xlink:type="simple">MG773711</ext-link>
              </td></tr><tr><td rowspan="1" colspan="1">New Caledonia</td><td rowspan="1" colspan="1">
                <named-content xmlns:xlink="http://www.w3.org/1999/xlink" content-type="dwc:institutional_code" xlink:type="simple">MNHN</named-content>-IU-2014-9360</td><td rowspan="1" colspan="1">
                <ext-link xmlns:xlink="http://www.w3.org/1999/xlink" ext-link-type="gen" xlink:href="MG759666" xlink:type="simple">MG759666</ext-link>
              </td><td rowspan="1" colspan="1">
                <ext-link xmlns:xlink="http://www.w3.org/1999/xlink" ext-link-type="gen" xlink:href="MG759700" xlink:type="simple">MG759700</ext-link>
              </td><td rowspan="1" colspan="1">
                <ext-link xmlns:xlink="http://www.w3.org/1999/xlink" ext-link-type="gen" xlink:href="MG773712" xlink:type="simple">MG773712</ext-link>
              </td></tr><tr><td rowspan="1" colspan="1">Solomon Islands</td><td rowspan="1" colspan="1">
                <named-content xmlns:xlink="http://www.w3.org/1999/xlink" content-type="dwc:institutional_code" xlink:type="simple">MNHN</named-content>-IU-2014-9367</td><td rowspan="1" colspan="1">
                <ext-link xmlns:xlink="http://www.w3.org/1999/xlink" ext-link-type="gen" xlink:href="MG759668" xlink:type="simple">MG759668</ext-link>
              </td><td rowspan="1" colspan="1">
                <ext-link xmlns:xlink="http://www.w3.org/1999/xlink" ext-link-type="gen" xlink:href="MG759701" xlink:type="simple">MG759701</ext-link>
              </td><td rowspan="1" colspan="1">
                <ext-link xmlns:xlink="http://www.w3.org/1999/xlink" ext-link-type="gen" xlink:href="MG773713" xlink:type="simple">MG773713</ext-link>
              </td></tr><tr><td rowspan="3" colspan="1">
                <italic><tp:taxon-name><tp:taxon-name-part taxon-name-part-type="genus" reg="Paguropsina">Paguropsina</tp:taxon-name-part> <tp:taxon-name-part taxon-name-part-type="species" reg="pistillata">pistillata</tp:taxon-name-part></tp:taxon-name></italic>
              </td><td rowspan="1" colspan="1">New Caledonia</td><td rowspan="1" colspan="1">
                <named-content xmlns:xlink="http://www.w3.org/1999/xlink" content-type="dwc:institutional_code" xlink:type="simple">MNHN</named-content>-IU-2014-9391</td><td rowspan="1" colspan="1">
                <ext-link xmlns:xlink="http://www.w3.org/1999/xlink" ext-link-type="gen" xlink:href="MG759672" xlink:type="simple">MG759672</ext-link>
              </td><td rowspan="1" colspan="1">
                <ext-link xmlns:xlink="http://www.w3.org/1999/xlink" ext-link-type="gen" xlink:href="MG759689" xlink:type="simple">MG759689</ext-link>
              </td><td rowspan="1" colspan="1">
                <ext-link xmlns:xlink="http://www.w3.org/1999/xlink" ext-link-type="gen" xlink:href="MG773695" xlink:type="simple">MG773695</ext-link>
              </td></tr><tr><td rowspan="1" colspan="1">New Caledonia</td><td rowspan="1" colspan="1">
                <named-content xmlns:xlink="http://www.w3.org/1999/xlink" content-type="dwc:institutional_code" xlink:type="simple">MNHN</named-content>-IU-2014-9401</td><td rowspan="1" colspan="1">
                <ext-link xmlns:xlink="http://www.w3.org/1999/xlink" ext-link-type="gen" xlink:href="MG759675" xlink:type="simple">MG759675</ext-link>
              </td><td rowspan="1" colspan="1">
                <ext-link xmlns:xlink="http://www.w3.org/1999/xlink" ext-link-type="gen" xlink:href="MG759690" xlink:type="simple">MG759690</ext-link>
              </td><td rowspan="1" colspan="1">
                <ext-link xmlns:xlink="http://www.w3.org/1999/xlink" ext-link-type="gen" xlink:href="MG773696" xlink:type="simple">MG773696</ext-link>
              </td></tr><tr><td rowspan="1" colspan="1">New Caledonia</td><td rowspan="1" colspan="1">
                <named-content xmlns:xlink="http://www.w3.org/1999/xlink" content-type="dwc:institutional_code" xlink:type="simple">MNHN</named-content>-IU-2014-9402</td><td rowspan="1" colspan="1">
                <ext-link xmlns:xlink="http://www.w3.org/1999/xlink" ext-link-type="gen" xlink:href="MG759676" xlink:type="simple">MG759676</ext-link>
              </td><td rowspan="1" colspan="1">
                <ext-link xmlns:xlink="http://www.w3.org/1999/xlink" ext-link-type="gen" xlink:href="MG759691" xlink:type="simple">MG759691</ext-link>
              </td><td rowspan="1" colspan="1">
                <ext-link xmlns:xlink="http://www.w3.org/1999/xlink" ext-link-type="gen" xlink:href="MG773699" xlink:type="simple">MG773699</ext-link>
              </td></tr><tr><td rowspan="5" colspan="1">
                <italic><tp:taxon-name><tp:taxon-name-part taxon-name-part-type="genus" reg="Paguropsina">Paguropsina</tp:taxon-name-part> <tp:taxon-name-part taxon-name-part-type="species" reg="inermis">inermis</tp:taxon-name-part></tp:taxon-name></italic>
              </td><td rowspan="1" colspan="1">Philippines</td><td rowspan="1" colspan="1">
                <named-content xmlns:xlink="http://www.w3.org/1999/xlink" content-type="dwc:institutional_code" xlink:type="simple">MNHN</named-content>-IU-2014-9372</td><td rowspan="1" colspan="1">
                <ext-link xmlns:xlink="http://www.w3.org/1999/xlink" ext-link-type="gen" xlink:href="MG759669" xlink:type="simple">MG759669</ext-link>
              </td><td rowspan="1" colspan="1">
                <ext-link xmlns:xlink="http://www.w3.org/1999/xlink" ext-link-type="gen" xlink:href="MG759686" xlink:type="simple">MG759686</ext-link>
              </td><td rowspan="1" colspan="1">
                <ext-link xmlns:xlink="http://www.w3.org/1999/xlink" ext-link-type="gen" xlink:href="MG773700" xlink:type="simple">MG773700</ext-link>
              </td></tr><tr><td rowspan="1" colspan="1">New Caledonia</td><td rowspan="1" colspan="1">
                <named-content xmlns:xlink="http://www.w3.org/1999/xlink" content-type="dwc:institutional_code" xlink:type="simple">USNM</named-content> 1441892</td><td rowspan="1" colspan="1">
                <ext-link xmlns:xlink="http://www.w3.org/1999/xlink" ext-link-type="gen" xlink:href="MG759681" xlink:type="simple">MG759681</ext-link>
              </td><td rowspan="1" colspan="1">
                <ext-link xmlns:xlink="http://www.w3.org/1999/xlink" ext-link-type="gen" xlink:href="MG759684" xlink:type="simple">MG759684</ext-link>
              </td><td rowspan="1" colspan="1">
                <ext-link xmlns:xlink="http://www.w3.org/1999/xlink" ext-link-type="gen" xlink:href="MG773701" xlink:type="simple">MG773701</ext-link>
              </td></tr><tr><td rowspan="1" colspan="1">New Caledonia</td><td rowspan="1" colspan="1">
                <named-content xmlns:xlink="http://www.w3.org/1999/xlink" content-type="dwc:institutional_code" xlink:type="simple">MNHN</named-content>-IU-2014-9383</td><td rowspan="1" colspan="1">
                <ext-link xmlns:xlink="http://www.w3.org/1999/xlink" ext-link-type="gen" xlink:href="MG759670" xlink:type="simple">MG759670</ext-link>
              </td><td rowspan="1" colspan="1">
                <ext-link xmlns:xlink="http://www.w3.org/1999/xlink" ext-link-type="gen" xlink:href="MG759687" xlink:type="simple">MG759687</ext-link>
              </td><td rowspan="1" colspan="1">
                <ext-link xmlns:xlink="http://www.w3.org/1999/xlink" ext-link-type="gen" xlink:href="MG773698" xlink:type="simple">MG773698</ext-link>
              </td></tr><tr><td rowspan="1" colspan="1">New Caledonia</td><td rowspan="1" colspan="1">
                <named-content xmlns:xlink="http://www.w3.org/1999/xlink" content-type="dwc:institutional_code" xlink:type="simple">MNHN</named-content>-IU-2014-9362</td><td rowspan="1" colspan="1">
                <ext-link xmlns:xlink="http://www.w3.org/1999/xlink" ext-link-type="gen" xlink:href="MG759667" xlink:type="simple">MG759667</ext-link>
              </td><td rowspan="1" colspan="1">
                <ext-link xmlns:xlink="http://www.w3.org/1999/xlink" ext-link-type="gen" xlink:href="MG759685" xlink:type="simple">MG759685</ext-link>
              </td><td rowspan="1" colspan="1">
                <ext-link xmlns:xlink="http://www.w3.org/1999/xlink" ext-link-type="gen" xlink:href="MG773697" xlink:type="simple">MG773697</ext-link>
              </td></tr><tr><td rowspan="1" colspan="1">South China Sea</td><td rowspan="1" colspan="1">
                <named-content xmlns:xlink="http://www.w3.org/1999/xlink" content-type="dwc:institutional_code" xlink:type="simple">NTOU</named-content> A01447</td><td rowspan="1" colspan="1">
                <ext-link xmlns:xlink="http://www.w3.org/1999/xlink" ext-link-type="gen" xlink:href="MG759680" xlink:type="simple">MG759680</ext-link>
              </td><td rowspan="1" colspan="1">
                <ext-link xmlns:xlink="http://www.w3.org/1999/xlink" ext-link-type="gen" xlink:href="MG759688" xlink:type="simple">MG759688</ext-link>
              </td><td rowspan="1" colspan="1">
                <ext-link xmlns:xlink="http://www.w3.org/1999/xlink" ext-link-type="gen" xlink:href="MG773693" xlink:type="simple">MG773693</ext-link>
              </td></tr></tbody></table></table-wrap><fig id="F10" position="float" orientation="portrait"><label>Figure 10.</label><caption><p>
                  <italic><tp:taxon-name><tp:taxon-name-part taxon-name-part-type="genus" reg="Paguropsis">Paguropsis</tp:taxon-name-part> <tp:taxon-name-part taxon-name-part-type="species" reg="andersoni">andersoni</tp:taxon-name-part></tp:taxon-name></italic> (Alcock, 1899), lectotype male, 18.3 mm, Laccadive Sea, Indian Ocean, HM Indian Marine Survey Steamer <italic>Investigator</italic> (<named-content xmlns:xlink="http://www.w3.org/1999/xlink" content-type="dwc:institutional_code" xlink:type="simple">USNM</named-content> 42719). <bold>A</bold> left pereopod 2, lateral <bold>B</bold> dactyl of same, mesial <bold>C</bold> left pereopod 3, lateral <bold>D</bold> dactyl of same, mesial <bold>E</bold> left pereopod 4, lateral <bold>F</bold> dactyl and fixed finger of same, lateral <bold>G</bold> left pereopod 5, lateral. Scale bars: 10 mm (<bold>A–E, G</bold>), 3 mm (<bold>F</bold>).</p></caption><graphic xmlns:xlink="http://www.w3.org/1999/xlink" xlink:href="zookeys-752-017-g010.jpg" position="float" orientation="portrait" xlink:type="simple" id="oo_198588.jpg"/></fig></tp:treatment-sec><ref-list><ref id="B12"><mixed-citation xmlns:xlink="http://www.w3.org/1999/xlink" xlink:type="simple">
          <person-group><name name-style="western"><surname>Boas</surname><given-names>JEV</given-names></name></person-group> (<year>1926</year>) <article-title>Zur Kenntnis des Einsiedlerkrebses <italic><tp:taxon-name><tp:taxon-name-part taxon-name-part-type="genus">Paguropsis</tp:taxon-name-part></tp:taxon-name></italic> und seiner eigenartigen Behausung.</article-title> <source>Konelige Danske Videnskabernes Selskabs Skrifter, Biologiske Meddelelser</source> <volume>5</volume>(<issue>7</issue>): <fpage>1</fpage>–<lpage>23</lpage>.</mixed-citation></ref><ref id="B3"><mixed-citation xmlns:xlink="http://www.w3.org/1999/xlink" xlink:type="simple">
          <person-group><name name-style="western"><surname>Alcock</surname><given-names>A</given-names></name></person-group> (<year>1902</year>) <source>A naturalist in the Indian Seas or, four years with the Royal Indian Marine Survey Ship “Investigator”.</source> <publisher-name>John Murray</publisher-name>, <publisher-loc>London</publisher-loc>, <size units="page">328 pp</size>. <ext-link xlink:type="simple" ext-link-type="doi" xlink:href="10.5962/bhl.title.97237">https://doi.org/10.5962/bhl.title.97237</ext-link></mixed-citation></ref><ref id="B43"><mixed-citation xmlns:xlink="http://www.w3.org/1999/xlink" xlink:type="simple">
          <person-group><name name-style="western"><surname>Miyake</surname><given-names>S</given-names></name></person-group> (<year>1982</year>) <source>Japanese Crustacean Decapods and Stomatopods in Color. Volume 1, Macrura, <tp:taxon-name><tp:taxon-name-part taxon-name-part-type="infraorder">Anomura</tp:taxon-name-part></tp:taxon-name>, and <tp:taxon-name><tp:taxon-name-part taxon-name-part-type="order">Stomatopoda</tp:taxon-name-part></tp:taxon-name>.</source> <publisher-name>Hoikusha Publishing Co.</publisher-name>, <publisher-loc>Ltd. Osaka</publisher-loc>, <size units="page">261 pp</size>. [In Japanese]</mixed-citation></ref><ref id="B7"><mixed-citation xmlns:xlink="http://www.w3.org/1999/xlink" xlink:type="simple">
          <person-group><name name-style="western"><surname>Baba</surname><given-names>K</given-names></name><name name-style="western"><surname>Hayashi</surname><given-names>K</given-names></name><name name-style="western"><surname>Toriyama</surname><given-names>M</given-names></name></person-group> (<year>1986</year>) <source>Decapod crustaceans from continental shelf and slope around Japan. The intensive research of unexploited fishery resources on continental slopes.</source> <publisher-name>Japan Fisheries Resource Conservation Association</publisher-name>, <publisher-loc>Tokyo</publisher-loc>, <size units="page">336 pp</size>. [In Japanese and English]</mixed-citation></ref><ref id="B40"><mixed-citation xmlns:xlink="http://www.w3.org/1999/xlink" xlink:type="simple">
          <person-group><name name-style="western"><surname>McLaughlin</surname><given-names>PA</given-names></name><name name-style="western"><surname>Lemaitre</surname><given-names>R</given-names></name></person-group> (<year>1997</year>) <article-title>Carcinization – fact or fiction? I. Evidence from adult morphology.</article-title> <source>Contributions to Zoology, Amsterdam</source> <volume>67</volume>: <fpage>79</fpage>–<lpage>123</lpage>.</mixed-citation></ref><ref id="B4"><mixed-citation xmlns:xlink="http://www.w3.org/1999/xlink" xlink:type="simple">
          <person-group><name name-style="western"><surname>Alcock</surname><given-names>A</given-names></name></person-group> (<year>1905</year>) <source><tp:taxon-name><tp:taxon-name-part taxon-name-part-type="infraorder">Anomura</tp:taxon-name-part></tp:taxon-name>. Fasc. I. Pagurides. Catalogue of the Indian decapod <tp:taxon-name><tp:taxon-name-part taxon-name-part-type="subphylum">Crustacea</tp:taxon-name-part></tp:taxon-name> in the collections of the Indian Museum, 2.</source> <publisher-name>Indian Museum</publisher-name>, <publisher-loc>Calcutta</publisher-loc>, <size units="page">197 pp</size>.</mixed-citation></ref><ref id="B24"><mixed-citation xmlns:xlink="http://www.w3.org/1999/xlink" xlink:type="simple">
          <person-group><name name-style="western"><surname>Henderson</surname><given-names>JR</given-names></name></person-group> (<year>1888</year>) Report on the <tp:taxon-name><tp:taxon-name-part taxon-name-part-type="infraorder">Anomura</tp:taxon-name-part></tp:taxon-name> collected by H.M.S. <italic>Challenger</italic> during the years 1873–76. Scientific Results of the Exploratory Voyage of HMS <italic>Challenger</italic> (Zoology) 27, Her Majesty’s Stationary Office, Edinburgh, 1–221.</mixed-citation></ref><ref id="B50"><mixed-citation xmlns:xlink="http://www.w3.org/1999/xlink" xlink:type="simple">
          <person-group><name name-style="western"><surname>Pzibram</surname><given-names>H</given-names></name></person-group> (<year>1905</year>) <article-title>Die “Heterochelie” bei decapoden Crustaceen (zugleich: Experimentelle Studien über Regeneration. Dritte Mitteilung).</article-title> <source>Archiv für Entwicklungsmechanik der Organismen</source> <volume>19</volume>: <fpage>181</fpage>–<lpage>247</lpage>. <ext-link xlink:type="simple" ext-link-type="doi" xlink:href="10.1007/BF02162149">https://doi.org/10.1007/BF02162149</ext-link></mixed-citation></ref><ref id="B51"><mixed-citation xmlns:xlink="http://www.w3.org/1999/xlink" xlink:type="simple">
          <person-group><name name-style="western"><surname>Rabaud</surname><given-names>E</given-names></name></person-group> (<year>1941</year>) <article-title>Recherches sur l’adaptation et le comportement des pagures.</article-title> <source>Archives de Zoologie Expérimentale et Générale</source> <volume>82</volume>: <fpage>181</fpage>–<lpage>285</lpage>.</mixed-citation></ref><ref id="B66"><mixed-citation xmlns:xlink="http://www.w3.org/1999/xlink" xlink:type="simple">
          <person-group><name name-style="western"><surname>Thompson</surname><given-names>EF</given-names></name></person-group> (<year>1943</year>) <tp:taxon-name><tp:taxon-name-part taxon-name-part-type="family">Paguridae</tp:taxon-name-part></tp:taxon-name> and <tp:taxon-name><tp:taxon-name-part taxon-name-part-type="family">Coenobitidae</tp:taxon-name-part></tp:taxon-name>. In: The John Murray Expedition 1933–34, Scientific Reports 7(5): 411–426.</mixed-citation></ref><ref id="B25"><mixed-citation xmlns:xlink="http://www.w3.org/1999/xlink" xlink:type="simple">
          <person-group><name name-style="western"><surname>Kamalaveni</surname><given-names>S</given-names></name></person-group> (<year>1950</year>) <article-title>On hermit-crabs (family <tp:taxon-name><tp:taxon-name-part taxon-name-part-type="family">Paguridae</tp:taxon-name-part></tp:taxon-name>) in the collection of the Indian Museum.</article-title> <source>Records of the Indian Museum</source> <volume>47</volume>: <fpage>77</fpage>–<lpage>85</lpage>.</mixed-citation></ref><ref id="B22"><mixed-citation xmlns:xlink="http://www.w3.org/1999/xlink" xlink:type="simple">
          <person-group><name name-style="western"><surname>Gordan</surname><given-names>J</given-names></name></person-group> (<year>1956</year>) <article-title>A bibliography of pagurid crabs, exclusive of Alcock, 1905.</article-title> <source>Bulletin of the American Museum of Natural History</source> <volume>108</volume>: <fpage>253</fpage>–<lpage>352</lpage>.</mixed-citation></ref><ref id="B18"><mixed-citation xmlns:xlink="http://www.w3.org/1999/xlink" xlink:type="simple">
          <person-group><name name-style="western"><surname>Estampador</surname><given-names>EP</given-names></name></person-group> (<year>1937</year>) <article-title>A check list of Philippines crustacean decapods.</article-title> <source>Philippines Journal of Science</source> <volume>62</volume>: <fpage>465</fpage>–<lpage>559</lpage>.</mixed-citation></ref><ref id="B41"><mixed-citation xmlns:xlink="http://www.w3.org/1999/xlink" xlink:type="simple">
          <person-group><name name-style="western"><surname>McLaughlin</surname><given-names>PA</given-names></name><name name-style="western"><surname>Komai</surname><given-names>T</given-names></name><name name-style="western"><surname>Lemaitre</surname><given-names>R</given-names></name><name name-style="western"><surname>Rahayu</surname><given-names>DL</given-names></name></person-group> (<year>2010</year>) <article-title>Annotated checklist of anomuran decapod crustaceans of the world (exclusive of the <tp:taxon-name><tp:taxon-name-part taxon-name-part-type="superfamily">Kiwaoidea</tp:taxon-name-part></tp:taxon-name> and families <tp:taxon-name><tp:taxon-name-part taxon-name-part-type="family">Chirostylidae</tp:taxon-name-part></tp:taxon-name> and <tp:taxon-name><tp:taxon-name-part taxon-name-part-type="family">Galatheidae</tp:taxon-name-part></tp:taxon-name> of the <tp:taxon-name><tp:taxon-name-part taxon-name-part-type="superfamily">Galatheoidea</tp:taxon-name-part></tp:taxon-name>). Part I – <tp:taxon-name><tp:taxon-name-part taxon-name-part-type="superfamily">Lithodoidea</tp:taxon-name-part></tp:taxon-name>, <tp:taxon-name><tp:taxon-name-part taxon-name-part-type="superfamily">Lomisoidea</tp:taxon-name-part></tp:taxon-name> and <tp:taxon-name><tp:taxon-name-part taxon-name-part-type="superfamily">Paguroidea</tp:taxon-name-part></tp:taxon-name>.</article-title> <source>The Raffles Bulletin of Zoology, Supplement</source> <volume>23</volume>: <fpage>5</fpage>–<lpage>107</lpage>.</mixed-citation></ref><ref id="B36"><mixed-citation xmlns:xlink="http://www.w3.org/1999/xlink" xlink:type="simple">
          <person-group><name name-style="western"><surname>Malay</surname><given-names>MC(M)</given-names></name><name name-style="western"><surname>Rahayu</surname><given-names>DL</given-names></name><name name-style="western"><surname>Chan</surname><given-names>T-Y</given-names></name></person-group> (<year>2018</year>) <article-title>Hermit crabs of the genera <italic><tp:taxon-name><tp:taxon-name-part taxon-name-part-type="genus">Calcinus</tp:taxon-name-part></tp:taxon-name></italic> Dana, <italic><tp:taxon-name><tp:taxon-name-part taxon-name-part-type="genus">Clibanarius</tp:taxon-name-part></tp:taxon-name></italic> Dana, and <italic><tp:taxon-name><tp:taxon-name-part taxon-name-part-type="genus">Dardanus</tp:taxon-name-part></tp:taxon-name></italic> Paul’son from the PANGLAO 2004 Expedition, with description of a new species and a checklist of the hermit crabs of the Philippines (<tp:taxon-name><tp:taxon-name-part taxon-name-part-type="subphylum">Crustacea</tp:taxon-name-part></tp:taxon-name>: <tp:taxon-name><tp:taxon-name-part taxon-name-part-type="infraorder">Anomura</tp:taxon-name-part></tp:taxon-name>: <tp:taxon-name><tp:taxon-name-part taxon-name-part-type="superfamily">Paguroidea</tp:taxon-name-part></tp:taxon-name>).</article-title> <source>Raffles Bulletin of Zoology</source> <volume>66</volume>: <fpage>23</fpage>–<lpage>65</lpage>.</mixed-citation></ref><ref id="B9"><mixed-citation xmlns:xlink="http://www.w3.org/1999/xlink" xlink:type="simple">
          <person-group><name name-style="western"><surname>Balss</surname><given-names>H</given-names></name></person-group> (<year>1924</year>) <article-title>Über Anpassungen und Symbiose der Paguriden. Eine zusammenfassende Übersicht.</article-title> <source>Zeitschrift für Morphologie und Ökologie der Tiere (Berlin)</source> <volume>1</volume>: <fpage>752</fpage>–<lpage>792</lpage>. <ext-link xlink:type="simple" ext-link-type="doi" xlink:href="10.1007/BF00407608">https://doi.org/10.1007/BF00407608</ext-link></mixed-citation></ref><ref id="B11"><mixed-citation xmlns:xlink="http://www.w3.org/1999/xlink" xlink:type="simple">
          <person-group><name name-style="western"><surname>Balss</surname><given-names>H</given-names></name></person-group> (<year>1956</year>) <article-title><tp:taxon-name><tp:taxon-name-part taxon-name-part-type="order">Decapoda</tp:taxon-name-part></tp:taxon-name>. 7. Ökologie.</article-title> In: <person-group><name name-style="western"><surname>Bronns</surname><given-names>HG</given-names></name></person-group> (<role>Ed.</role>) <issue-title>Klassen und Ordnungen des Tierreichs, (1), book 7(11), Akademische Verlagsgesellschaft Geest &amp; Portig K.</issue-title> <source>-G., Leipzig</source>, <fpage>369</fpage>–<lpage>1504</lpage>.</mixed-citation></ref><ref id="B56"><mixed-citation xmlns:xlink="http://www.w3.org/1999/xlink" xlink:type="simple">
          <person-group><name name-style="western"><surname>Ross</surname><given-names>DM</given-names></name></person-group> (<year>1983</year>) Symbiotic relations. In: Bliss D (Ed.) The Biology of the <tp:taxon-name><tp:taxon-name-part taxon-name-part-type="subphylum">Crustacea</tp:taxon-name-part></tp:taxon-name>, vol. 7. Academic Press, New York, 163–212,</mixed-citation></ref><ref id="B6"><mixed-citation xmlns:xlink="http://www.w3.org/1999/xlink" xlink:type="simple">
          <person-group><name name-style="western"><surname>Ates</surname><given-names>RML</given-names></name></person-group> (<year>2003</year>) <article-title>A preliminary review of zoanthid-hermit crab symbioses (<tp:taxon-name><tp:taxon-name-part taxon-name-part-type="phylum">Cnidaria</tp:taxon-name-part></tp:taxon-name>; <tp:taxon-name><tp:taxon-name-part taxon-name-part-type="order">Zoantharia</tp:taxon-name-part></tp:taxon-name>/<tp:taxon-name><tp:taxon-name-part taxon-name-part-type="subphylum">Crustacea</tp:taxon-name-part></tp:taxon-name>; <tp:taxon-name><tp:taxon-name-part taxon-name-part-type="superfamily">Paguridea</tp:taxon-name-part></tp:taxon-name>).</article-title> <source>Zoologische Verhandelingen</source> <volume>345</volume>: <fpage>41</fpage>–<lpage>48</lpage>.</mixed-citation></ref><ref id="B70"><mixed-citation xmlns:xlink="http://www.w3.org/1999/xlink" xlink:type="simple">
          <person-group><name name-style="western"><surname>Williams</surname><given-names>JD</given-names></name><name name-style="western"><surname>McDermott</surname><given-names>JJ</given-names></name></person-group> (<year>2004</year>) <article-title>Hermit crab biocoenoses: a worldwide review of the diversity and natural history of hermit crab associates.</article-title> <source>Journal of Experimental Marine Biology and Ecology</source> <volume>305</volume>: <fpage>1</fpage>–<lpage>128</lpage>. <ext-link xlink:type="simple" ext-link-type="doi" xlink:href="10.1016/j.jembe.2004.02.020">https://doi.org/10.1016/j.jembe.2004.02.020</ext-link></mixed-citation></ref><ref id="B45"><mixed-citation xmlns:xlink="http://www.w3.org/1999/xlink" xlink:type="simple">
          <person-group><name name-style="western"><surname>Nicol</surname><given-names>JAC</given-names></name></person-group> (<year>1967</year>) <source>The biology of marine animals (2<sup>nd</sup> edn).</source> <publisher-name>John Wiley and Sons</publisher-name>, <publisher-loc>Inc., New York</publisher-loc>, <size units="page">699 pp</size>.</mixed-citation></ref><ref id="B26"><mixed-citation xmlns:xlink="http://www.w3.org/1999/xlink" xlink:type="simple">
          <person-group><name name-style="western"><surname>Kaestner</surname><given-names>A</given-names></name></person-group> (<year>1970</year>) <source>Invertebrate zoology. <tp:taxon-name><tp:taxon-name-part taxon-name-part-type="subphylum">Crustacea</tp:taxon-name-part></tp:taxon-name>. Vol. 3.</source> <publisher-name>Interscience Publishers</publisher-name>, <publisher-loc>John Wiley and Sons, New York</publisher-loc>, <size units="page">523 pp</size>. [translated by HW Levi and LR Levi]</mixed-citation></ref><ref id="B55"><mixed-citation xmlns:xlink="http://www.w3.org/1999/xlink" xlink:type="simple">
          <person-group><name name-style="western"><surname>Richter</surname><given-names>S</given-names></name><name name-style="western"><surname>Scholtz</surname><given-names>G</given-names></name></person-group> (<year>1994</year>) <article-title>Morphological evidence for a hermit crab ancestry of lithodids (<tp:taxon-name><tp:taxon-name-part taxon-name-part-type="subphylum">Crustacea</tp:taxon-name-part></tp:taxon-name>, <tp:taxon-name><tp:taxon-name-part taxon-name-part-type="order">Decapoda</tp:taxon-name-part></tp:taxon-name>, Anomala, <tp:taxon-name><tp:taxon-name-part taxon-name-part-type="superfamily">Paguroidea</tp:taxon-name-part></tp:taxon-name>).</article-title> <source>Zoologischer Anzeiger</source> <volume>223</volume>: <fpage>187</fpage>–<lpage>219</lpage>.</mixed-citation></ref><ref id="B39"><mixed-citation xmlns:xlink="http://www.w3.org/1999/xlink" xlink:type="simple">
          <person-group><name name-style="western"><surname>McLaughlin</surname><given-names>PA</given-names></name></person-group> (<year>2015</year>) <article-title>6. Crustaceans in mobile homes.</article-title> In: <person-group><name name-style="western"><surname>Thiel</surname><given-names>M</given-names></name><name name-style="western"><surname>Watling</surname><given-names>L</given-names></name></person-group> (<role>Eds</role>) <issue-title>The Natural history of the Crustacea, vol.</issue-title> <source>2, Lifestyles and feeding biology. Oxford University Press New York</source>, <fpage>145</fpage>–<lpage>162</lpage>.</mixed-citation></ref><ref id="B1"><mixed-citation xmlns:xlink="http://www.w3.org/1999/xlink" xlink:type="simple">
          <person-group><name name-style="western"><surname>Alcock</surname><given-names>A</given-names></name></person-group> (<year>1899</year>) On a new hermit-crab exhibiting adaptive commensalism with a sea-anemone. Journal of the Asiatic Society of Bengal 68(2) (1): 111–117.</mixed-citation></ref><ref id="B60"><mixed-citation xmlns:xlink="http://www.w3.org/1999/xlink" xlink:type="simple">
          <person-group><name name-style="western"><surname>Schäfer</surname><given-names>W</given-names></name><name name-style="western"><surname>Høeg</surname><given-names>JT</given-names></name><name name-style="western"><surname>Lützen</surname><given-names>J</given-names></name></person-group> (<year>1983</year>) <article-title>Some notes on the morphology of an aberrant actinian (<tp:taxon-name><tp:taxon-name-part taxon-name-part-type="subclass">Hexacorallia</tp:taxon-name-part></tp:taxon-name>, <tp:taxon-name><tp:taxon-name-part taxon-name-part-type="order">Actiniaria</tp:taxon-name-part></tp:taxon-name>) associated with the glaucothoe of the hermit crab <italic><tp:taxon-name><tp:taxon-name-part taxon-name-part-type="genus">Paguropsis</tp:taxon-name-part> <tp:taxon-name-part taxon-name-part-type="species">typica</tp:taxon-name-part></tp:taxon-name></italic> Henderson (<tp:taxon-name><tp:taxon-name-part taxon-name-part-type="infraorder">Anomura</tp:taxon-name-part></tp:taxon-name>, <tp:taxon-name><tp:taxon-name-part taxon-name-part-type="family">Paguridae</tp:taxon-name-part></tp:taxon-name>).</article-title> <source>Zoologica Scripta</source> <volume>12</volume>(<issue>4</issue>): <fpage>229</fpage>–<lpage>236</lpage>. <ext-link xlink:type="simple" ext-link-type="doi" xlink:href="10.1111/j.1463-6409.1983.tb00506.x">https://doi.org/10.1111/j.1463-6409.1983.tb00506.x</ext-link></mixed-citation></ref><ref id="B58"><mixed-citation xmlns:xlink="http://www.w3.org/1999/xlink" xlink:type="simple">
          <person-group><name name-style="western"><surname>Saint Laurent-Dechancé</surname><given-names>M de</given-names></name></person-group> (<year>1964</year>) <article-title>Développement et position systématique du genre <italic><tp:taxon-name><tp:taxon-name-part taxon-name-part-type="genus">Parapagurus</tp:taxon-name-part></tp:taxon-name></italic> Smith (<tp:taxon-name><tp:taxon-name-part taxon-name-part-type="subphylum">Crustacea</tp:taxon-name-part></tp:taxon-name> <tp:taxon-name><tp:taxon-name-part taxon-name-part-type="order">Decapoda</tp:taxon-name-part></tp:taxon-name> <tp:taxon-name><tp:taxon-name-part taxon-name-part-type="superfamily">Paguridea</tp:taxon-name-part></tp:taxon-name>). 1. Description des stades larvaires.</article-title> <source>Bulletin de l’Institut Océanographique, Fondation Albert I<sup>er</sup>, Prince de Monaco</source> <volume>64</volume>(<issue>1321</issue>): <fpage>1</fpage>–<lpage>26</lpage>.</mixed-citation></ref><ref id="B34"><mixed-citation xmlns:xlink="http://www.w3.org/1999/xlink" xlink:type="simple">
          <person-group><name name-style="western"><surname>Lemaitre</surname><given-names>R</given-names></name><name name-style="western"><surname>McLaughlin</surname><given-names>PA</given-names></name></person-group> (<year>1992</year>) <article-title>Descriptions of megalopa and juveniles of <italic><tp:taxon-name><tp:taxon-name-part taxon-name-part-type="genus">Sympagurus</tp:taxon-name-part> <tp:taxon-name-part taxon-name-part-type="species">dimorphus</tp:taxon-name-part></tp:taxon-name></italic> (Studer, 1883), and an account of the <tp:taxon-name><tp:taxon-name-part taxon-name-part-type="family">Parapaguridae</tp:taxon-name-part></tp:taxon-name> (<tp:taxon-name><tp:taxon-name-part taxon-name-part-type="subphylum">Crustacea</tp:taxon-name-part></tp:taxon-name>: <tp:taxon-name><tp:taxon-name-part taxon-name-part-type="infraorder">Anomura</tp:taxon-name-part></tp:taxon-name>: <tp:taxon-name><tp:taxon-name-part taxon-name-part-type="superfamily">Paguroidea</tp:taxon-name-part></tp:taxon-name>) from Antarctic and Subantarctic waters.</article-title> <source>Journal of Natural History</source> <volume>26</volume>: <fpage>745</fpage>–<lpage>768</lpage>. <ext-link xlink:type="simple" ext-link-type="doi" xlink:href="10.1080/00222939200770471">https://doi.org/10.1080/00222939200770471</ext-link></mixed-citation></ref><ref id="B32"><mixed-citation xmlns:xlink="http://www.w3.org/1999/xlink" xlink:type="simple">
          <person-group><name name-style="western"><surname>Lemaitre</surname><given-names>R</given-names></name></person-group> (<year>1997</year>) <article-title><tp:taxon-name><tp:taxon-name-part taxon-name-part-type="subphylum">Crustacea</tp:taxon-name-part></tp:taxon-name> <tp:taxon-name><tp:taxon-name-part taxon-name-part-type="order">Decapoda</tp:taxon-name-part></tp:taxon-name>: <tp:taxon-name><tp:taxon-name-part taxon-name-part-type="family">Parapaguridae</tp:taxon-name-part></tp:taxon-name> from the KARUBAR Cruise in Indonesia, with descriptions of two new species.</article-title> In: <person-group><name name-style="western"><surname>Crosnier</surname><given-names>A</given-names></name><name name-style="western"><surname>Bouchet</surname><given-names>P</given-names></name></person-group> (<role>Eds</role>) <issue-title>Résultats des Campagnes MUSORSTOM, Vol.</issue-title> <source>16, Mémoires du Muséum national d’Histoire Naturelle, Paris</source>, <fpage>573</fpage>–<lpage>597</lpage>.</mixed-citation></ref></ref-list></tp:taxon-treatment>
