# Supplementary material for: A revision of “blanket-hermit crabs” of the genus Paguropsis Henderson, 1888, with the description of a new genus and five new species (Crustacea, Anomura, Diogenidae)
Source: Zookeys. 2018 Apr 23;(752):17–97. doi: 10.3897/zookeys.752.23712 (PMC5928055; doi:10.3897/zookeys.752.23712)
Supplement: XML Treatment for Paguropsis andersoni [file zookeys.752.23712-treatment3.xml]

<!DOCTYPE tp:taxon-treatment
  PUBLIC "-//TaxonX//DTD Taxonomic Treatment Publishing DTD v0 20100105//EN" "tax-treatment-NSO.dtd">
<tp:taxon-treatment xmlns:tp="http://www.plazi.org/taxpub"><tp:treatment-meta><kwd-group><label>Taxon classification</label><kwd><named-content xmlns:xlink="http://www.w3.org/1999/xlink" content-type="kingdom">Animalia</named-content></kwd><kwd><named-content xmlns:xlink="http://www.w3.org/1999/xlink" content-type="order">Decapoda</named-content></kwd><kwd><named-content xmlns:xlink="http://www.w3.org/1999/xlink" content-type="family">Diogenidae</named-content></kwd></kwd-group><mixed-citation publication-type="journal"><person-group><name><surname>Lemaitre</surname><given-names>Rafael</given-names></name><name><surname>Rahayu</surname><given-names>Dwi Listyo</given-names></name><name><surname>Komai</surname><given-names>Tomoyuki</given-names></name></person-group><article-title>A revision of “blanket-hermit crabs” of the genus <italic><tp:taxon-name><tp:taxon-name-part taxon-name-part-type="genus" reg="Paguropsis">Paguropsis</tp:taxon-name-part></tp:taxon-name></italic> Henderson, 1888, with the description of a new genus and five new species (<tp:taxon-name><tp:taxon-name-part taxon-name-part-type="subphylum">Crustacea</tp:taxon-name-part></tp:taxon-name>, <tp:taxon-name><tp:taxon-name-part taxon-name-part-type="infraorder">Anomura</tp:taxon-name-part></tp:taxon-name>, <tp:taxon-name><tp:taxon-name-part taxon-name-part-type="family">Diogenidae</tp:taxon-name-part></tp:taxon-name>)</article-title><source>Zookeys</source><day>23</day><month>4</month><year>2018</year><volume>2018</volume><issue>752</issue><fpage>17</fpage><lpage>97</lpage><pub-id pub-id-type="doi">10.3897/zookeys.752.23712</pub-id></mixed-citation></tp:treatment-meta><tp:nomenclature><tp:taxon-name>
              <tp:taxon-name-part taxon-name-part-type="genus" reg="Paguropsis">Paguropsis</tp:taxon-name-part>
              <tp:taxon-name-part taxon-name-part-type="species" reg="andersoni">andersoni</tp:taxon-name-part>
            </tp:taxon-name><tp:taxon-authority>(Alcock, 1899), resurrected</tp:taxon-authority><xref ref-type="fig" rid="F1">Figs 1E</xref><xref ref-type="fig" rid="F2">, 2C, D</xref><xref ref-type="fig" rid="F5">, 5C, D</xref><xref ref-type="fig" rid="F8">, 8C</xref><xref ref-type="fig" rid="F9">, 9</xref><xref ref-type="fig" rid="F10">, 10</xref><xref ref-type="fig" rid="F14">, 14B</xref><xref ref-type="fig" rid="F28">, 28B</xref><xref ref-type="table" rid="T1">, Table 1</xref><!--PageBreak--><tp:nomenclature-citation-list><tp:nomenclature-citation><tp:taxon-name>
                  <tp:taxon-name-part taxon-name-part-type="genus" reg="Chlaenopagurus">Chlaenopagurus</tp:taxon-name-part> <tp:taxon-name-part taxon-name-part-type="species" reg="Andersoni">Andersoni</tp:taxon-name-part></tp:taxon-name><comment>Alcock, 1899: 115, pl. 1 (type locality: Indian Marine Survey <italic>Investigator</italic>, off Comorin).</comment></tp:nomenclature-citation><tp:nomenclature-citation><tp:taxon-name>
                  <tp:taxon-name-part taxon-name-part-type="genus" reg="Chlaenopagurus">Chlaenopagurus</tp:taxon-name-part> <tp:taxon-name-part taxon-name-part-type="species" reg="andersoni">andersoni</tp:taxon-name-part></tp:taxon-name><comment>Alcock &amp; McArdle, 1901: pl. 53, figs 1, 1a, 2, pl. 54, figs 1, 1a; Alcock, 1901: 229; Alcock, 1902: 67, fig. 2.</comment></tp:nomenclature-citation><tp:nomenclature-citation><tp:taxon-name>
                <tp:taxon-name-part taxon-name-part-type="genus" reg="Paguropsis">Paguropsis</tp:taxon-name-part> <tp:taxon-name-part taxon-name-part-type="species" reg="typica">typica</tp:taxon-name-part></tp:taxon-name><comment>: Alcock, 1905: 28, pl. 2; Balss, 1924: 775, figs 30, 32 (see “Remarks” under <tp:taxon-name><tp:taxon-name-part taxon-name-part-type="genus" reg="Paguropsina">P.</tp:taxon-name-part> <tp:taxon-name-part taxon-name-part-type="species" reg="typica">typica</tp:taxon-name-part></tp:taxon-name>); Balss, 1927: 963, fig. 1059; Thompson, 1943: 414 (see “Remarks”); Balss, 1956: 1429 (in part); Barnard, 1962: 240; Russell, 1962: 19, fig. 12; Sarojini and Nagabhushanam, 1972: 250, fig. I, fig. A, B, C; Kensley, 1981: 33 (list); Thomas, 1989: 59; Schäfer et al., 1983: figs 12 (in part, see “Remarks” under <tp:taxon-name><tp:taxon-name-part taxon-name-part-type="genus" reg="Paguropsis">P.</tp:taxon-name-part> <tp:taxon-name-part taxon-name-part-type="species" reg="typica">typica</tp:taxon-name-part></tp:taxon-name>); Emmerson, 2016: 449 (list).</comment></tp:nomenclature-citation><tp:nomenclature-citation><tp:taxon-name>
                    <tp:taxon-name-part taxon-name-part-type="genus" reg="Paguropsis">Paguropsis</tp:taxon-name-part> <tp:taxon-name-part taxon-name-part-type="species" reg="typicus">typicus</tp:taxon-name-part></tp:taxon-name><comment>
                  : Thompson, 1943: 413 (see “Remarks”); Kamalaveni, 1950: 77, fig. 1 (see “Remarks”); Gordan, 1956: 325 (in part, see “Remarks” under <tp:taxon-name><tp:taxon-name-part taxon-name-part-type="genus" reg="Paguropsis">P.</tp:taxon-name-part> <tp:taxon-name-part taxon-name-part-type="species" reg="typica">typica</tp:taxon-name-part></tp:taxon-name>). </comment></tp:nomenclature-citation><tp:nomenclature-citation><tp:taxon-name>
                  <tp:taxon-name-part taxon-name-part-type="genus" reg="Paguropsis"/><tp:taxon-name-part taxon-name-part-type="species" reg="typica"/></tp:taxon-name><comment><italic>P. tyica</italic>
                (misspelling): Schäfer et al., 1983, fig. 12 (in part, see “Remarks”)</comment></tp:nomenclature-citation></tp:nomenclature-citation-list></tp:nomenclature><tp:treatment-sec sec-type="type material" id="SECID0EQACI"><title>Type material.</title><p>Lectotype herein selected: off Cape Comorin (Kanyakumari), Laccadive Sea, Indian Ocean, HM Indian Marine Survey Steamer <italic>Investigator</italic>, [probably <abbrev xmlns:xlink="http://www.w3.org/1999/xlink" xlink:title="station" id="ABBRID0EYACI" xlink:type="simple">sta</abbrev> 258, see “Remarks”], 23 Apr 1899, <named-content xmlns:xlink="http://www.w3.org/1999/xlink" content-type="dwc:verbatimCoordinates" xlink:type="simple"><named-content content-type="geo-json" specific-use="{&#34;type&#34;:&#34;Point&#34;,&#34;coordinates&#34;:[76.466667,8.383333]}" id="NCID0E6ACI" xlink:type="simple">08°23'N, 76°28'E</named-content></named-content>, 186.5 m (102 fm): male 18.3 mm (<named-content xmlns:xlink="http://www.w3.org/1999/xlink" content-type="dwc:institutional_code" xlink:type="simple">USNM</named-content> 42719, ex Indian Museum reg. no. 3173–5). Paralectotypes, [same <abbrev xmlns:xlink="http://www.w3.org/1999/xlink" xlink:title="station" id="ABBRID0EJBCI" xlink:type="simple">sta</abbrev> data as lectotype]: 2 males 11.7, 17.6 mm (<named-content xmlns:xlink="http://www.w3.org/1999/xlink" content-type="dwc:institutional_code" xlink:type="simple">USNM</named-content> 1441996, ex Indian Museum reg. no. 3173–5); 2 males 7.8, 8.2 mm (<named-content xmlns:xlink="http://www.w3.org/1999/xlink" content-type="dwc:institutional_code" xlink:type="simple">ZMUC</named-content>-CRU–006727); 1 <abbrev xmlns:xlink="http://www.w3.org/1999/xlink" xlink:title="ovigerous female(s)" id="ABBRID0EXBCI" xlink:type="simple">ovig</abbrev> female 8.1 mm (<named-content xmlns:xlink="http://www.w3.org/1999/xlink" content-type="dwc:institutional_code" xlink:type="simple">BMNH</named-content> 1899.11.30.3).</p></tp:treatment-sec><tp:treatment-sec sec-type="material" id="SECID0EACCI"><title>Other material.</title><p>
              <italic>Philippines</italic>: NW coast of Panglao Island, 146.3–548.6 m, [no day] Jan-Mar 2011, coll. J Arbasto: 4 males 14.2–16.3 mm (<named-content xmlns:xlink="http://www.w3.org/1999/xlink" content-type="dwc:institutional_code" xlink:type="simple">LKCNHM ZRC</named-content> 2011.0067). PANGLAO 2004: Balicasag Island, <abbrev xmlns:xlink="http://www.w3.org/1999/xlink" xlink:title="station" id="ABBRID0ENCCI" xlink:type="simple">sta</abbrev> PN 1, <named-content xmlns:xlink="http://www.w3.org/1999/xlink" content-type="dwc:verbatimCoordinates" xlink:type="simple"><named-content content-type="geo-json" specific-use="{&#34;type&#34;:&#34;Point&#34;,&#34;coordinates&#34;:[123.683333,9.516667]}" id="NCID0EUCCI" xlink:type="simple">09°31'N, 123°41'E</named-content></named-content>, 50–500 m, Apr-Jul 2004, from local fisherman: 1 male 16.6 mm (<named-content xmlns:xlink="http://www.w3.org/1999/xlink" content-type="dwc:institutional_code" xlink:type="simple">LKCNHM ZRC</named-content> 2018.0171).</p><p>
              <italic>Indonesia</italic>: KARUBAR, <abbrev xmlns:xlink="http://www.w3.org/1999/xlink" xlink:title="research vessel" id="ABBRID0ECDCI" xlink:type="simple">RV</abbrev> <italic>Baruna Jaya 1</italic>: off Tanimbar Island (Arafura Sea), <abbrev xmlns:xlink="http://www.w3.org/1999/xlink" xlink:title="station" id="ABBRID0EIDCI" xlink:type="simple">sta</abbrev> <abbrev xmlns:xlink="http://www.w3.org/1999/xlink" xlink:title="beam trawl" id="ABBRID0EMDCI" xlink:type="simple">CP</abbrev> 46, <named-content xmlns:xlink="http://www.w3.org/1999/xlink" content-type="dwc:verbatimCoordinates" xlink:type="simple"><named-content content-type="geo-json" specific-use="{&#34;type&#34;:&#34;Point&#34;,&#34;coordinates&#34;:[132.850000,-8.016667]}" id="NCID0ETDCI" xlink:type="simple">08°01'S, 132°51'E</named-content></named-content>, 271–273 m, 29 Oct 1991: 7 males 9.3–16.1 mm (<named-content xmlns:xlink="http://www.w3.org/1999/xlink" content-type="dwc:institutional_code" xlink:type="simple">USNM</named-content> 1442005).</p><p>
              <italic>Indian Ocean</italic>: southwestern India: off Neendakara, Munambam, Kerala State, 30 m, 2006, commercial trawler, coll. A Biju Kumar: 4 males 14.1–18.2 mm (<named-content xmlns:xlink="http://www.w3.org/1999/xlink" content-type="dwc:institutional_code" xlink:type="simple">CBM</named-content>-ZC 10006). Kenya: off Mombasa, <abbrev xmlns:xlink="http://www.w3.org/1999/xlink" xlink:title="research vessel" id="ABBRID0EGECI" xlink:type="simple">RV</abbrev> <italic>Ujizi</italic>, <named-content xmlns:xlink="http://www.w3.org/1999/xlink" content-type="dwc:verbatimCoordinates" xlink:type="simple"><named-content content-type="geo-json" specific-use="{&#34;type&#34;:&#34;Point&#34;,&#34;coordinates&#34;:[40.483333,-3.150000]}" id="NCID0EPECI" xlink:type="simple">03°09'S, 40°29'E</named-content></named-content>, [no depth], 24 Mar 1980, coll. WJ Scheffers: 1 male 19.9 mm (<named-content xmlns:xlink="http://www.w3.org/1999/xlink" content-type="dwc:institutional_code" xlink:type="simple">RMNH</named-content>.CRUS.D.34951). Seychelles Islands: CEPROS, traps, Radiale 2, Ech. 34, <named-content xmlns:xlink="http://www.w3.org/1999/xlink" content-type="dwc:verbatimCoordinates" xlink:type="simple"><named-content content-type="geo-json" specific-use="{&#34;type&#34;:&#34;Point&#34;,&#34;coordinates&#34;:[56.318333,-4.375000]}" id="NCID0E3ECI" xlink:type="simple">04°22.5'S, 56°19.1'E</named-content></named-content>, 200–190 m, 21–22 Oct 1987, coll. A Intes: 1 male 17.3 mm (<named-content xmlns:xlink="http://www.w3.org/1999/xlink" content-type="dwc:institutional_code" xlink:type="simple">MNHN</named-content>-IU-2014–9400). Madagascar: CREVETTIERE 1971, N Madagascar, [Mozambique Channel], <abbrev xmlns:xlink="http://www.w3.org/1999/xlink" xlink:title="station" id="ABBRID0EGFCI" xlink:type="simple">sta</abbrev> CH 11, <named-content xmlns:xlink="http://www.w3.org/1999/xlink" content-type="dwc:verbatimCoordinates" xlink:type="simple"><named-content content-type="geo-json" specific-use="{&#34;type&#34;:&#34;Point&#34;,&#34;coordinates&#34;:[48.250000,-12.666667]}" id="NCID0ENFCI" xlink:type="simple">12°40'S, 48°15'E</named-content></named-content>, 375–385 m, 14 Apr 1971: 2 males 12.4, 20.6 mm, 1 female 17.2 mm (<named-content xmlns:xlink="http://www.w3.org/1999/xlink" content-type="dwc:institutional_code" xlink:type="simple">MNHN</named-content>-IU-2014–9394, = <named-content xmlns:xlink="http://www.w3.org/1999/xlink" content-type="dwc:institutional_code" xlink:type="simple">MNHN</named-content>-Pg 1865); CREVETTIERE 1972, <abbrev xmlns:xlink="http://www.w3.org/1999/xlink" xlink:title="station" id="ABBRID0E3FCI" xlink:type="simple">sta</abbrev> CH 32, <named-content xmlns:xlink="http://www.w3.org/1999/xlink" content-type="dwc:verbatimCoordinates" xlink:type="simple"><named-content content-type="geo-json" specific-use="{&#34;type&#34;:&#34;Point&#34;,&#34;coordinates&#34;:[48.300000,-12.566667]}" id="NCID0EDGCI" xlink:type="simple">12°34'S, 48°18'E</named-content></named-content>, 310–320 m, 13 Sep 1972: 2 males 17.1, 19.6 mm (<named-content xmlns:xlink="http://www.w3.org/1999/xlink" content-type="dwc:institutional_code" xlink:type="simple">MNHN</named-content>-IU-2014–9393, = <named-content xmlns:xlink="http://www.w3.org/1999/xlink" content-type="dwc:institutional_code" xlink:type="simple">MNHN</named-content>-Pg 1864). Mozambique Channel: Mozambique: <abbrev xmlns:xlink="http://www.w3.org/1999/xlink" xlink:title="research vessel" id="ABBRID0ESGCI" xlink:type="simple">RV</abbrev> <italic>Algoa</italic>, Mozambique Scad Survey SFRI, <abbrev xmlns:xlink="http://www.w3.org/1999/xlink" xlink:title="station" id="ABBRID0EYGCI" xlink:type="simple">sta</abbrev> C00815–014–012–2144, <named-content xmlns:xlink="http://www.w3.org/1999/xlink" content-type="dwc:verbatimCoordinates" xlink:type="simple"><named-content content-type="geo-json" specific-use="{&#34;type&#34;:&#34;Point&#34;,&#34;coordinates&#34;:[35.700000,-23.133000]}" id="NCID0E6GCI" xlink:type="simple">23°07.98'S, 35°42.00'E</named-content></named-content>, 180 m, trawl, 12 Dec 1994: 1 male 16.8 mm (<named-content xmlns:xlink="http://www.w3.org/1999/xlink" content-type="dwc:institutional_code" xlink:type="simple">SAMC</named-content> MB-A041691); MAINBAZA, <abbrev xmlns:xlink="http://www.w3.org/1999/xlink" xlink:title="navire océanographique" id="ABBRID0EJHCI" xlink:type="simple">NO</abbrev> <italic>Vizconde de Eza</italic>: Inhambane transect, <abbrev xmlns:xlink="http://www.w3.org/1999/xlink" xlink:title="station" id="ABBRID0EPHCI" xlink:type="simple">sta</abbrev> <abbrev xmlns:xlink="http://www.w3.org/1999/xlink" xlink:title="otter trawl" id="ABBRID0ETHCI" xlink:type="simple">CC</abbrev> 3159, <named-content xmlns:xlink="http://www.w3.org/1999/xlink" content-type="dwc:verbatimCoordinates" xlink:type="simple"><named-content content-type="geo-json" specific-use="{&#34;type&#34;:&#34;Point&#34;,&#34;coordinates&#34;:[35.616667,-23.916667]}" id="NCID0E1HCI" xlink:type="simple">23°55'S, 35°37'E</named-content></named-content>, 148–152 m, 15 Apr 2009, colls. P Bouchet, J Rosado &amp; E Strong: not examined, color photograph (Fig. <xref ref-type="fig" rid="F8">8C</xref>) (<named-content xmlns:xlink="http://www.w3.org/1999/xlink" content-type="dwc:institutional_code" xlink:type="simple">MNHN</named-content>). KwaZulu-Natal, South Africa: <abbrev xmlns:xlink="http://www.w3.org/1999/xlink" xlink:title="station" id="ABBRID0EIICI" xlink:type="simple">sta</abbrev> NAD11H, <named-content xmlns:xlink="http://www.w3.org/1999/xlink" content-type="dwc:verbatimCoordinates" xlink:type="simple"><named-content content-type="geo-json" specific-use="{&#34;type&#34;:&#34;Point&#34;,&#34;coordinates&#34;:[31.283000,-29.767000]}" id="NCID0EPICI" xlink:type="simple">29°46.02'S, 31°16.98'E</named-content></named-content>, 110–130 m, 23 Apr 1958, coll. University of Cape Town Ecological Survey: 1 male 15.0 mm [det. KH Barnard] (<named-content xmlns:xlink="http://www.w3.org/1999/xlink" content-type="dwc:institutional_code" xlink:type="simple">SAMC</named-content> MB-A019489); off Durban, KwaZulu-Natal, Oceanographic Research Institute ORI 68, <abbrev xmlns:xlink="http://www.w3.org/1999/xlink" xlink:title="station" id="ABBRID0EZICI" xlink:type="simple">sta</abbrev> ACEP 1–4, <named-content xmlns:xlink="http://www.w3.org/1999/xlink" content-type="dwc:verbatimCoordinates" xlink:type="simple"><named-content content-type="geo-json" specific-use="{&#34;type&#34;:&#34;Point&#34;,&#34;coordinates&#34;:[31.083000,-29.976000]}" id="NCID0EAJCI" xlink:type="simple">29°58.56'S, 31°04.98'E</named-content></named-content>, 119 m, trawl, 18 Feb 2010: 1 <abbrev xmlns:xlink="http://www.w3.org/1999/xlink" xlink:title="ovigerous female(s)" id="ABBRID0EFJCI" xlink:type="simple">ovig</abbrev> female 14.4 mm (ZRC 2013.0535); off Durban, KwaZulu-Natal, Oceanographic Research Institute ORI 17, <abbrev xmlns:xlink="http://www.w3.org/1999/xlink" xlink:title="station" id="ABBRID0EJJCI" xlink:type="simple">sta</abbrev> ACEP 4–1, <named-content xmlns:xlink="http://www.w3.org/1999/xlink" content-type="dwc:verbatimCoordinates" xlink:type="simple"><named-content content-type="geo-json" specific-use="{&#34;type&#34;:&#34;Point&#34;,&#34;coordinates&#34;:[32.122000,-29.110000]}" id="NCID0EQJCI" xlink:type="simple">29°06.60'S, 32°07.32'E</named-content></named-content>, 128 m, trawl, 20 Feb 2010: 1 male 14.2 mm (ZRC 2013.0537); Aliwal outer reef, off KwaZulu-Natal, DST/NRF ACEP, RY <italic>Angra Pequena</italic>, <abbrev xmlns:xlink="http://www.w3.org/1999/xlink" xlink:title="station" id="ABBRID0EXJCI" xlink:type="simple">sta</abbrev> R50, <named-content xmlns:xlink="http://www.w3.org/1999/xlink" content-type="dwc:verbatimCoordinates" xlink:type="simple"><named-content content-type="geo-json" specific-use="{&#34;type&#34;:&#34;Point&#34;,&#34;coordinates&#34;:[30.986000,-30.206000]}" id="NCID0E5JCI" xlink:type="simple">30°12.36'S, 30°59.16'E</named-content></named-content>, 106–149 m, 5 Jun 2017, <abbrev xmlns:xlink="http://www.w3.org/1999/xlink" xlink:title="remotely operated vehicle" id="ABBRID0EDKCI" xlink:type="simple">ROV</abbrev>: specimen not collected, color photograph <italic>in situ</italic> (Fig. <xref ref-type="fig" rid="F28">28B</xref>); Coffee Bay (Eastern Cape), <named-content xmlns:xlink="http://www.w3.org/1999/xlink" content-type="dwc:verbatimCoordinates" xlink:type="simple"><named-content content-type="geo-json" specific-use="{&#34;type&#34;:&#34;Point&#34;,&#34;coordinates&#34;:[29.166000,-31.989000]}" id="NCID0EQKCI" xlink:type="simple">31°59.34'S, 29°09.96'E</named-content></named-content>, 100 m, dredge, 10 Sep 2016: 1 male 24.1 mm (<named-content xmlns:xlink="http://www.w3.org/1999/xlink" content-type="dwc:institutional_code" xlink:type="simple">SAMC</named-content> MB-A066723).</p><!--PageBreak--><p>[<italic>Locality uncertain</italic>]: <abbrev xmlns:xlink="http://www.w3.org/1999/xlink" xlink:title="Invertébrés Marins" id="ABBRID0E6KCI" xlink:type="simple">INVMAR</abbrev>: <abbrev xmlns:xlink="http://www.w3.org/1999/xlink" xlink:title="station" id="ABBRID0EDLCI" xlink:type="simple">sta</abbrev> 17, 155–165 m, 3 Aug 1964, coll. OT Chan: 1 <abbrev xmlns:xlink="http://www.w3.org/1999/xlink" xlink:title="ovigerous female(s)" id="ABBRID0EHLCI" xlink:type="simple">ovig</abbrev> female 11.2 mm (<named-content xmlns:xlink="http://www.w3.org/1999/xlink" content-type="dwc:institutional_code" xlink:type="simple">MNHN</named-content>-IU-2014–9412, = <named-content xmlns:xlink="http://www.w3.org/1999/xlink" content-type="dwc:institutional_code" xlink:type="simple">MNHN</named-content>-Pg 1828).</p></tp:treatment-sec><tp:treatment-sec sec-type="redescription" id="SECID0EVLCI"><title>Redescription.</title><p>
              <italic>Shield</italic> (Figs <xref ref-type="fig" rid="F2">2C</xref>, <xref ref-type="fig" rid="F8">8C</xref>, <xref ref-type="fig" rid="F9">9A</xref>) subtriangular, ca. 1.3 times as long as broad; dorsal surface distinctly rounded, somewhat vaulted, glabrous except for tufts of setae anterolaterally and transverse fringe of short setae on sloping anterior margins of gastric region; anterior margin between rostrum and lateral projections concave; lateral projections broadly triangular, each terminating in small spine; posterior margin roundly truncate; lateroventral distal angle with strong blunt spine near proximal margin of first antennal segment. Rostrum (Fig. <xref ref-type="fig" rid="F9">9A</xref>) bluntly or sharply triangular, dorsally <!--PageBreak-->arched, strongly produced, extending beyond distal margin of ocular acicles, fringed by short marginal setae; with distinct rounded dorsal longitudinal ridge having row of short setae laterally, ending smoothly or in 1 minute subterminal spine. Branchiostegites (Fig. <xref ref-type="fig" rid="F2">2D</xref>) unarmed except for 1–3 spines on dorsodistal angle, distal margin setose; anterodorsal plate calcified, narrow.</p><fig id="F9" position="float" orientation="portrait"><label>Figure 9.</label><caption><p>
                  <italic><tp:taxon-name><tp:taxon-name-part taxon-name-part-type="genus" reg="Paguropsis">Paguropsis</tp:taxon-name-part> <tp:taxon-name-part taxon-name-part-type="species" reg="andersoni">andersoni</tp:taxon-name-part></tp:taxon-name></italic> (Alcock, 1899) lectotype male, 18.3 mm, Laccadive Sea, Indian Ocean, HM Indian Marine Survey Steamer <italic>Investigator</italic> (<named-content xmlns:xlink="http://www.w3.org/1999/xlink" content-type="dwc:institutional_code" xlink:type="simple">USNM</named-content> 42719). <bold>A</bold> shield and cephalic appendages, dorsal <bold>B</bold> uropods and telson, dorsal <bold>C</bold> distal portion of left gonopod 2, anterior. Abbreviations: cll, carapace lateral lobe. Scale bars: 5 mm (<bold>A</bold>), 3 mm (<bold>B</bold>), 0.5 mm (<bold>C</bold>).</p></caption><graphic xmlns:xlink="http://www.w3.org/1999/xlink" xlink:href="zookeys-752-017-g009.jpg" position="float" orientation="portrait" xlink:type="simple" id="oo_198587.jpg"/></fig><p>
              <italic>Ocular peduncles</italic> ca. 0.4 length of shield, constricted medially and noticeably broadened distally, glabrous except for scattered short dorsodistal setae; corneas strongly dilated, diameter 0.5–0.6 total peduncular length (including the cornea). Ocular acicles small, triangular, each armed with distal or dorsodistal spine often directed anterodorsally.</p><p>
              <italic>Antennular peduncles</italic> when fully extended overreaching distal margins of corneas by 0.2 length of penultimate peduncular segments. Ultimate and penultimate segments glabrous or at most with scattered short setae. Basal segment with ventromesial tuft of setae distally; lateral face with distal subrectangular lobe, small medial spine, and setose lobe proximally.</p><p>
              <italic>Antennal peduncles</italic> overreaching distal corneal margins by ca. 0.5 length of fifth segment. Fifth and fourth segments unarmed except for scattered short setae and laterodistal tuft of long setae. Third segment with spine at ventrodistal angle. Second segment with dorsolateral distal angle produced, terminating in small simple or less frequently, bifid spine; mesial margin rounded, setose, and small spine on dorsomesial angle. First segment unarmed except for moderately long setae on lateral face. Antennal acicle length variable with growth, reaching from distal margin of optic calathus to slightly exceeding distal margin of cornea, slender, terminating in sharp spine, with long setae distally, at most with 1 or 2 minute proximal tubercles on mesial margin. Antennal flagellum long, reaching to distal end of cheliped fingers, articles with 1 or 2 short setae (&lt; 1 article in length) and usually with 1 or 2 long setae every 12 articles or so.</p><p>
              <italic>Mouthparts</italic> not markedly different from those described for <italic><tp:taxon-name><tp:taxon-name-part taxon-name-part-type="genus" reg="Paguropsis">Paguropsis</tp:taxon-name-part> <tp:taxon-name-part taxon-name-part-type="species" reg="typica">typica</tp:taxon-name-part></tp:taxon-name></italic> (e.g., Fig. <xref ref-type="fig" rid="F4">4A–F</xref>). Maxilliped 3 with exopod ca. 4.2 times as long as broad.</p><p>
              <italic>Chelipeds</italic> (Figs <xref ref-type="fig" rid="F1">1E</xref>, <xref ref-type="fig" rid="F2">2C</xref>, <xref ref-type="fig" rid="F5">5C</xref>, <xref ref-type="fig" rid="F8">8C</xref>) subequal, similar in armature and setation; dorsal surfaces of chelae and carpi densely covered with tufts of long, bristle-like setae obscuring spination below, often with areas of short dense plumose setae on dorsal faces of dactyl, fixed finger, and palm; ventral surfaces of palms smooth except for 2 submedian longitudinal rows of well-spaced low tubercles each with tuft of long bristle-like setae. Dactyl and fixed finger with narrow hiatus proximally, forming spoon-like shape in ventral view when closed; each finger terminating in small curved corneous claw and subdistal blunt calcareous tooth ventral to claw, both claws and teeth interlocking when fingers closed; cutting edge of dactyl with terminal row of small, fused corneous teeth on distal one-third, and row of unequal calcareous teeth on proximal two-thirds; cutting edge of fixed finger with row of blunt calcareous teeth decreasing in size distally. Dactyl ca. 1.4 times as long as palm; dorsal surface somewhat convex, armed with small spines proximally and patch of dense, short plumose setae proximally and extending to mesial face; dorsomesial margin rounded; ventral face with well-spaced tufts of long bristle-like setae, lacking spines. Fixed finger with dorsal, lateral, and ven<!--PageBreak-->tral surfaces similar to dactyl in armature. Palm ca. 0.6 times as long as carpus, dorsal surface covered with numerous small spines arranged in irregular longitudinal rows and accompanied by tufts of long, setae, strength and number of spines increasing with growth; dorsomesial margin with 2 or 3 rows of strong, well-spaced spines and tufts of long setae; dorsolateral margin rounded, not delimited, with irregular rows of small tubercles or spines, each accompanied by tuft of long setae. Carpus ca. 0.6 times length of merus; dorsal and dorsolateral surfaces with well-spaced spines often bifid or trifid and accompanied by tufts of long bristle-like setae; dorsomesial margin with row of strong spines accompanied by tufts of bristle-like setae, and dorsodistal spine; dorsolateral margin rounded; mesial surface with short transverse rows of bristle-like setae, otherwise smooth; ventral surface smooth except for fringe of long setae on ventrodistal margin extending onto mesial surface. Merus nearly as long as chela, subtriangular in cross-section; dorsal margin with row of protuberances accompanied by tufts of long setae, ventromesial and ventrolateral margins each with irregular row of strong spines with tufts of long setae; lateral and mesial surfaces with tufts of long and short setae. Ischium with row of small spines on ventrolateral margin. Basis with ventromesial row of long setae.</p><p>
              <italic>Pereopods 2 and 3</italic> (Fig. <xref ref-type="fig" rid="F10">10A–D</xref>) similar in armature and setation, distinctly dissimilar in length, with pereopod 2 shorter than pereopod 3. Dactyls ca. 1.5 (pereopod 2) or 2.2 (pereopod 3) times as long as propodi; with dorsal and ventral margins, lateral and mesial surfaces, with numerous tufts of long, bristle-like setae; dactyl of pereopod 2 weakly curved, lateral surface convex, ventromesial distal margin armed with 10–19 minute corneous spinules; dactyl of pereopod 3 relatively broad on proximal one-third, becoming slender distally, terminating in sharp corneous claw, 1.5–1.6 times as long as dactyl of pereopod 2, lateral and mesial surfaces with shallow but distinct concavity (often weakly calcified) on proximal one-third, ventral margin lacking spines or spinules. Propodi ca. 1.2 times as long as carpi; dorsal and ventral surfaces with tufts of long setae. Carpi unarmed except for tufts of setae dorsally and distolateral fringe of long setae. Meri unarmed except for fringe of long setae ventrally and ventrolaterally (pereopod 2) or ventrally (pereopod 3). Ischia armed with row of small spines and setae (pereopod 2) or unarmed except for row of setae (pereopod 3). Coxae with ventromesial row of setae; coxae of pereopods 3 narrowly separated by ca. 0.2 ventral length of 1 coxa. Sternite XI (of pereopods 3; Fig. <xref ref-type="fig" rid="F5">5D</xref>) having anterior lobe flat to slightly concave, glabrous or with scattered short setae distally; posterior lobes strongly compressed laterally, each with transverse fringe of setae.</p><fig id="F10" position="float" orientation="portrait"><label>Figure 10.</label><caption><p>
                  <italic><tp:taxon-name><tp:taxon-name-part taxon-name-part-type="genus" reg="Paguropsis">Paguropsis</tp:taxon-name-part> <tp:taxon-name-part taxon-name-part-type="species" reg="andersoni">andersoni</tp:taxon-name-part></tp:taxon-name></italic> (Alcock, 1899), lectotype male, 18.3 mm, Laccadive Sea, Indian Ocean, HM Indian Marine Survey Steamer <italic>Investigator</italic> (<named-content xmlns:xlink="http://www.w3.org/1999/xlink" content-type="dwc:institutional_code" xlink:type="simple">USNM</named-content> 42719). <bold>A</bold> left pereopod 2, lateral <bold>B</bold> dactyl of same, mesial <bold>C</bold> left pereopod 3, lateral <bold>D</bold> dactyl of same, mesial <bold>E</bold> left pereopod 4, lateral <bold>F</bold> dactyl and fixed finger of same, lateral <bold>G</bold> left pereopod 5, lateral. Scale bars: 10 mm (<bold>A–E, G</bold>), 3 mm (<bold>F</bold>).</p></caption><graphic xmlns:xlink="http://www.w3.org/1999/xlink" xlink:href="zookeys-752-017-g010.jpg" position="float" orientation="portrait" xlink:type="simple" id="oo_198588.jpg"/></fig><p>
              <italic>Pereopod 4</italic> (Fig. <xref ref-type="fig" rid="F10">10E, F</xref>) with chela short, 1.1 times as long as carpus and 2.5 times as long as high. Dactyl and fixed finger leaving wide gap when closed, each terminating in sharp, inwardly curved corneous claw crossing at tips when closed. Dactyl curved inwardly, dorsal margin with row of setae; cutting edge of dactyl with ventrolateral distal row of 6–8 small corneous-tipped spines (in addition to corneous claw). Fixed finger curving inward, cutting edge with 4 or 5 strong corneous-tipped spines (in addition to corneous claw) arranged like bear claw; lateral face usually with 1–4 minute scale-like corneous spines basally. Palm straight or slightly curved, 1.6–1.8 times as long as high; <!--PageBreak-->with dense fringe of long setae on dorsal margin, and tufts of setae on ventral margin continued on fixed finger; carpus unarmed except for fringe of long setae dorsally and scarce setae ventrally; merus long, ca. 0.6 times as long as meri of pereopods 2 and 3. Sternite XII broad, with dense fringe of long dense setae (Fig. <xref ref-type="fig" rid="F5">5D</xref>).</p><p>
              <italic>Pereopod 5</italic> (Fig. <xref ref-type="fig" rid="F10">10G</xref>) with chela ca. 0.6 times as long as merus, with long, brush-like setae on dorsomesial and ventromesial surfaces; merus and carpus each with dorsal and ventral row of long setae. Dactyl with rasp on ventral face. Propodal rasp consist<!--PageBreak-->ing of minute, ovate scales, occupying 0.2 length of propodus. Ischium with setae dorsally and ventrally. Coxa with fringe of long bristle-like setae on rounded ventromesial distal angle.</p><p>
              <italic>Male</italic> gonopod 1 (Fig. <xref ref-type="fig" rid="F9">9C</xref>) with inferior lamella armed on distal margin with posterior row of slender, semitransparent hook-like spines, and up to 4 or 5 anterior irregular rows of small, straight or slightly curved corneous spines. Gonopod 2 with distal segment strongly twisted distally, densely setose; usually with unpaired, biramous or uniramous, reduced pleopods 3–5 on left side or less frequently on right side; often lacking pleopods 4 or 5 or lacking altogether pleopods 3–5 (see “Variations”).</p><p>
              <italic>Female</italic> usually with pleopods 2–5 on left side or less frequently on right side, as follows: pleopods 2–4 biramous, well developed, and reduced biramous or uniramous and vestigial pleopod 5 (see “Variations”). Brood pouch large, subquadrate, distal margin scalloped and fringed with setae.</p><p>
              <italic>Uropodal exopods</italic> (Fig. <xref ref-type="fig" rid="F9">9B</xref>) slender, broadly curved, terminating in strong spine, anterior margin with fringe of long setae and row of well-spaced corneous-tipped spines; endopods short, strongly curved, anterior margin with long setae and 1 or 2 irregular rows of corneous-tipped spines; protopods with strong, curved proximal spine.</p><p>
              <italic>Telson</italic> (Fig. <xref ref-type="fig" rid="F9">9B</xref>) subrectangular, wider than long; posterior lobes separated by shallow median cleft, terminal margins unarmed except for fringe of long setae.</p></tp:treatment-sec><tp:treatment-sec sec-type="Genetic data" id="SECID0EETCI"><title>Genetic data.</title><p>See Table <xref ref-type="table" rid="T1">1</xref>.</p></tp:treatment-sec><tp:treatment-sec sec-type="Color" id="SECID0EOTCI"><title>Color</title><p>(Fig. <xref ref-type="fig" rid="F8">8C</xref>, <xref ref-type="fig" rid="F28">28B</xref>). Shield and calcified dorsal portions of posterior carapace orange. Ocular peduncles orange dorsally, white otherwise; corneas black. Ocular acicles light orange. Antennular peduncles and flagella light orange. Antennal peduncles light orange, with color fading to cream or whitish proximally on first to fourth segments. Chelipeds red or orange with white spines and tubercles and yellow bristle-like setae; chelae orange; carpi red; meri dorsal margin red extending to lateral and mesial faces subdistally, dorsodistal margin and most of lateral and mesial surfaces light orange. Pereopods 2 and 3 as follows: dactyl red with white dorsal margin; propodi red with white dorsal margin and scattered small white spots ventrolaterally; carpi red with large white portions on lateral face medially and distally; meri mostly white with reddish dorsal and ventral margins and on lateral face distally; ischium reddish. Pereopods 4 and 5 red or orange.</p><p>In explaining the etymology of his genus name <italic><tp:taxon-name><tp:taxon-name-part taxon-name-part-type="genus" reg="Chlaenopagurus">Chlaenopagurus</tp:taxon-name-part></tp:taxon-name></italic> where this species was originally placed, <xref ref-type="bibr" rid="B1">Alcock (1899)</xref> mentioned that the purple coloration of the polyps that he interpreted to be a colonial zoanthid used by this species, was similar to the <italic>chlaina</italic> (Gr.), a mantle used in Homeric times for protection against the weather.</p></tp:treatment-sec><tp:treatment-sec sec-type="distribution" id="SECID0ELUCI"><title>Distribution.</title><p>Western Pacific: from Philippines and Indonesia (Arafura Sea). Indian Ocean: from Gulf of Martaban, Andaman Sea (<xref ref-type="bibr" rid="B4">Alcock 1905</xref>); India, including eastern (<xref ref-type="bibr" rid="B59">Sarojini and Nagabhushanam 1972</xref>) and western (<xref ref-type="bibr" rid="B65">Thomas 1989</xref>) coasts; Seychelles Islands; eastern Africa, off Kenya; off Madagascar on Mozambique Channel; and eastern coast of South Africa. Depth: 30 to 548.6 m.</p></tp:treatment-sec><tp:treatment-sec sec-type="habitat" id="SECID0E4UCI"><title>Habitat and symbiont.</title><p>Found with indeterminate species of acontiate anemone (see “Remarks” under genus).</p><!--PageBreak--></tp:treatment-sec><tp:treatment-sec sec-type="variation" id="SECID0EDVCI"><title>Variations.</title><p>The following morphological features increase with size: length of antennal acicle; density and strength of spines on chelipeds; and density of tufts of setae on chelipeds and ambulatory legs. Larger males have more numerous subdistal spines or rows of spines on the distal margin of gonopod 1 (Fig. <xref ref-type="fig" rid="F9">9C</xref>).</p><p>Of the four females examined, one has pleopods 2–5 on the left side, and the other on the right side; both have pleopod 5 reduced. Of the 29 males examined, 53.8% had one or more unpaired pleopods 3–5 on the left side, 15.4% on the right side, 7.7% did not have any unpaired pleopods on either side, and 23.1% had paired pleopods 3–5. As in males of <italic><tp:taxon-name><tp:taxon-name-part taxon-name-part-type="genus" reg="Paguropsis">P.</tp:taxon-name-part> <tp:taxon-name-part taxon-name-part-type="species" reg="typica">typica</tp:taxon-name-part></tp:taxon-name></italic>, the male pleopods 3–5 are reduced, uni- or biramous.</p></tp:treatment-sec><tp:treatment-sec sec-type="Affinities" id="SECID0E1VCI"><title>Affinities.</title><p>As previously mentioned under the “Remarks” of <italic><tp:taxon-name><tp:taxon-name-part taxon-name-part-type="genus" reg="Paguropsis">Paguropsis</tp:taxon-name-part> <tp:taxon-name-part taxon-name-part-type="species" reg="typica">typica</tp:taxon-name-part></tp:taxon-name></italic>, <italic><tp:taxon-name><tp:taxon-name-part taxon-name-part-type="genus" reg="Paguropsis">P.</tp:taxon-name-part> <tp:taxon-name-part taxon-name-part-type="species" reg="andersoni">andersoni</tp:taxon-name-part></tp:taxon-name></italic> can be distinguished primarily from that species and other congenerics by the distinct longitudinal concavity present on the lateroproximal surface of the dactyls of pereopods 3 (second ambulatory legs). In addition, the coxae of pereopods 3 (Fig. <xref ref-type="fig" rid="F5">5D</xref>) are noticeably more narrowly separated (by ca. 0.2 ventral length of 1 coxa) from each other than in other congeners, and the posterior lobes of sternite XI are noticeably compressed. Other characters setting <italic><tp:taxon-name><tp:taxon-name-part taxon-name-part-type="genus" reg="Paguropsis">P.</tp:taxon-name-part> <tp:taxon-name-part taxon-name-part-type="species" reg="andersoni">andersoni</tp:taxon-name-part></tp:taxon-name></italic> apart, albeit subject to some variability related to size, include the more numerous and stronger spination of the chelipeds, particularly on the dorsal surface of carpus, chela, ventromesial and ventrolateral margins of merus; the dense tufts of setae on chelipeds and meri to dactyls of ambulatory legs; and pereopod 4 with a shorter chela relative to the carpus length.</p><p>Coloration is clearly distinct in <italic><tp:taxon-name><tp:taxon-name-part taxon-name-part-type="genus" reg="Paguropsis">Paguropsis</tp:taxon-name-part> <tp:taxon-name-part taxon-name-part-type="species" reg="andersoni">andersoni</tp:taxon-name-part></tp:taxon-name></italic> when compared to other congeners as well as with all other species discussed herein (see Figs <xref ref-type="fig" rid="F8">8</xref>, <xref ref-type="fig" rid="F18">18</xref>, <xref ref-type="fig" rid="F28">28</xref>). The overall color of <italic><tp:taxon-name><tp:taxon-name-part taxon-name-part-type="genus" reg="Paguropsis">P.</tp:taxon-name-part> <tp:taxon-name-part taxon-name-part-type="species" reg="andersoni">andersoni</tp:taxon-name-part></tp:taxon-name></italic> (Figs <xref ref-type="fig" rid="F8">8C</xref>, <xref ref-type="fig" rid="F28">28B</xref>) does bear some general similarity with that of <italic><tp:taxon-name><tp:taxon-name-part taxon-name-part-type="genus" reg="Paguropsis">P.</tp:taxon-name-part> <tp:taxon-name-part taxon-name-part-type="species" reg="typica">typica</tp:taxon-name-part></tp:taxon-name></italic> (Figs <xref ref-type="fig" rid="F8">8A, B</xref>, <xref ref-type="fig" rid="F28">28A</xref>); however, the ocular peduncles, chelae, and ambulatory legs in each of these two species have a different pattern. In <italic><tp:taxon-name><tp:taxon-name-part taxon-name-part-type="genus" reg="Paguropsis">P.</tp:taxon-name-part> <tp:taxon-name-part taxon-name-part-type="species" reg="andersoni">andersoni</tp:taxon-name-part></tp:taxon-name></italic> the ocular peduncles are light orange dorsally, and white otherwise (vs. light orange overall with a darker orange band in <italic><tp:taxon-name><tp:taxon-name-part taxon-name-part-type="genus" reg="Paguropsis">P.</tp:taxon-name-part> <tp:taxon-name-part taxon-name-part-type="species" reg="typica">typica</tp:taxon-name-part></tp:taxon-name></italic>), the chelae are mostly orange (vs. mostly whitish in <italic><tp:taxon-name><tp:taxon-name-part taxon-name-part-type="genus" reg="Paguropsis">P.</tp:taxon-name-part> <tp:taxon-name-part taxon-name-part-type="species" reg="typica">typica</tp:taxon-name-part></tp:taxon-name></italic>), and the propodus and dactyl of pereopods 2 and 3 are mostly solid red except for white dorsal margins of dactyls (vs. reddish mottled with white spots, and a median longitudinal white line on the lateral surface of the propodus, in <italic><tp:taxon-name><tp:taxon-name-part taxon-name-part-type="genus" reg="Paguropsis">P.</tp:taxon-name-part> <tp:taxon-name-part taxon-name-part-type="species" reg="typica">typica</tp:taxon-name-part></tp:taxon-name></italic>).</p></tp:treatment-sec><tp:treatment-sec sec-type="remarks" id="SECID0EQ1CI"><title>Remarks.</title><p>
              <xref ref-type="bibr" rid="B4">Alcock (1905)</xref> concluded, without providing any explanation, that his genus and species described earlier as <italic><tp:taxon-name><tp:taxon-name-part taxon-name-part-type="genus" reg="Chlaenopagurus">Chlaenopagurus</tp:taxon-name-part> <tp:taxon-name-part taxon-name-part-type="species" reg="andersoni">andersoni</tp:taxon-name-part></tp:taxon-name></italic> Alcock, 1899, were the same as <xref ref-type="bibr" rid="B24">Henderson’s (1888)</xref> genus and species <italic><tp:taxon-name><tp:taxon-name-part taxon-name-part-type="genus" reg="Paguropsis">Paguropsis</tp:taxon-name-part> <tp:taxon-name-part taxon-name-part-type="species" reg="typica">typica</tp:taxon-name-part></tp:taxon-name></italic>, and thus placed his name in the synonymy of the latter. Alcock’s synonymy has stood since that time. However, detailed study of types and specimens deposited in various museums, as well as recently collected material of <italic><tp:taxon-name><tp:taxon-name-part taxon-name-part-type="genus" reg="Paguropsis">Paguropsis</tp:taxon-name-part></tp:taxon-name></italic>, has shown that Alcock’s name actually represents a valid and morphologically distinct species, and as such is resurrected herein with a lectotype selected from the syntype series. <xref ref-type="bibr" rid="B4">Alcock (1905</xref>: 30) described the coloration of <italic><tp:taxon-name><tp:taxon-name-part taxon-name-part-type="genus" reg="Paguropsis">P.</tp:taxon-name-part> <tp:taxon-name-part taxon-name-part-type="species" reg="typica">typica</tp:taxon-name-part></tp:taxon-name></italic> and its cnidarian symbiont, as follows “The colour of the crab is red: the coenosarc of the polyp-colony is bluish, the polyps themselves are dark purple”, actually is applicable as well to <italic><tp:taxon-name><tp:taxon-name-part taxon-name-part-type="genus" reg="Paguropsis">P.</tp:taxon-name-part> <tp:taxon-name-part taxon-name-part-type="species" reg="andersoni">andersoni</tp:taxon-name-part></tp:taxon-name></italic>.</p><p>When <xref ref-type="bibr" rid="B1">Alcock (1899)</xref> described <italic><tp:taxon-name><tp:taxon-name-part taxon-name-part-type="genus" reg="Chlaenopagurus">Chlaenopagurus</tp:taxon-name-part> <tp:taxon-name-part taxon-name-part-type="species" reg="andersoni">andersoni</tp:taxon-name-part></tp:taxon-name></italic> he did not designate a holotype among his numerous specimens, and thus all are syntypes, several of which <!--PageBreak-->were distributed to major museums such as the <named-content xmlns:xlink="http://www.w3.org/1999/xlink" content-type="dwc:institutional_code" xlink:type="simple">USNM</named-content>, <named-content xmlns:xlink="http://www.w3.org/1999/xlink" content-type="dwc:institutional_code" xlink:type="simple">BMNH</named-content>, and <named-content xmlns:xlink="http://www.w3.org/1999/xlink" content-type="dwc:institutional_code" xlink:type="simple">ZMUC</named-content>. A lectotype is herein selected for Alcock’s taxon from the syntypes exchanged with the <named-content xmlns:xlink="http://www.w3.org/1999/xlink" content-type="dwc:institutional_code" xlink:type="simple">USNM</named-content>. The labels with the syntype specimens sent to <named-content xmlns:xlink="http://www.w3.org/1999/xlink" content-type="dwc:institutional_code" xlink:type="simple">USNM</named-content> lacked a station number, but based on all other information accompanying these syntypes and comparing them with <xref ref-type="bibr" rid="B3">Alcock’s (1902)</xref> detailed station data, it seems clear that they came from <italic>Investigator</italic> Survey station 258.</p><p>Several studies have reported new specimens collected since <xref ref-type="bibr" rid="B24">Henderson’s (1888)</xref> description, as <italic><tp:taxon-name><tp:taxon-name-part taxon-name-part-type="genus" reg="Paguropsis">Paguropsis</tp:taxon-name-part> <tp:taxon-name-part taxon-name-part-type="species" reg="typica">typica</tp:taxon-name-part></tp:taxon-name></italic>. These are as follows: <xref ref-type="bibr" rid="B4">Alcock (1905)</xref>, from the Gulf of Martaban (Andaman Sea); <xref ref-type="bibr" rid="B10">Balss (1927)</xref>, from the “Indian Ocean”; <xref ref-type="bibr" rid="B66">Thompson (1943</xref>, spelled both <italic><tp:taxon-name><tp:taxon-name-part taxon-name-part-type="genus" reg="Paguropsis">P.</tp:taxon-name-part> <tp:taxon-name-part taxon-name-part-type="species" reg="typicus">typicus</tp:taxon-name-part></tp:taxon-name></italic> and <italic><tp:taxon-name><tp:taxon-name-part taxon-name-part-type="genus" reg="Paguropsis">P.</tp:taxon-name-part> <tp:taxon-name-part taxon-name-part-type="species" reg="typica">typica</tp:taxon-name-part></tp:taxon-name></italic>), from Zanzibar; <xref ref-type="bibr" rid="B8">Barnard (1962)</xref>, from East Africa (Natal); and <xref ref-type="bibr" rid="B59">Sarojini and Nagabhushanam (1972)</xref>, from Waltair (eastern India, Bay of Bengal). Based on information therein, and in light of the finding during this study that <xref ref-type="bibr" rid="B24">Henderson’s (1888)</xref> <italic><tp:taxon-name><tp:taxon-name-part taxon-name-part-type="genus" reg="Paguropsis">P.</tp:taxon-name-part> <tp:taxon-name-part taxon-name-part-type="species" reg="typica">typica</tp:taxon-name-part></tp:taxon-name></italic> has not been found outside the western Pacific, these reports are herein referred to <italic><tp:taxon-name><tp:taxon-name-part taxon-name-part-type="genus" reg="Paguropsis">P.</tp:taxon-name-part> <tp:taxon-name-part taxon-name-part-type="species" reg="andersoni">andersoni</tp:taxon-name-part></tp:taxon-name></italic>. The lists or catalogues of hermit crabs from southern Africa by <xref ref-type="bibr" rid="B29">Kensley (1981)</xref> and <xref ref-type="bibr" rid="B17">Emmerson (2016)</xref> that have included <italic><tp:taxon-name><tp:taxon-name-part taxon-name-part-type="genus" reg="Paguropsis">P.</tp:taxon-name-part> <tp:taxon-name-part taxon-name-part-type="species" reg="typica">typica</tp:taxon-name-part></tp:taxon-name></italic> in the fauna from that region have been based on <xref ref-type="bibr" rid="B8">Barnard’s (1962)</xref> original male specimen (<named-content xmlns:xlink="http://www.w3.org/1999/xlink" content-type="dwc:institutional_code" xlink:type="simple">SAMC</named-content> MB-A019489) which is shown here to actually be <italic><tp:taxon-name><tp:taxon-name-part taxon-name-part-type="genus" reg="Paguropsis">P.</tp:taxon-name-part> <tp:taxon-name-part taxon-name-part-type="species" reg="andersoni">andersoni</tp:taxon-name-part></tp:taxon-name></italic>.</p><p>As mentioned under the “Remarks” for <italic><tp:taxon-name><tp:taxon-name-part taxon-name-part-type="genus" reg="Paguropsis">Paguropsis</tp:taxon-name-part> <tp:taxon-name-part taxon-name-part-type="species" reg="typica">typica</tp:taxon-name-part></tp:taxon-name></italic>, a number of reports (<xref ref-type="bibr" rid="B9">Balss 1924</xref>, <xref ref-type="bibr" rid="B11">1956</xref>, <xref ref-type="bibr" rid="B22">Gordan 1956</xref>) that have used that name actually represent, in part, <italic><tp:taxon-name><tp:taxon-name-part taxon-name-part-type="genus" reg="Paguropsis">P.</tp:taxon-name-part> <tp:taxon-name-part taxon-name-part-type="species" reg="andersoni">andersoni</tp:taxon-name-part></tp:taxon-name></italic>, as does the distribution map used by <xref ref-type="bibr" rid="B60">Schäfer et al. (1983)</xref>.</p><p>In a summary of the hermit crabs from the Indian Museum, <xref ref-type="bibr" rid="B25">Kamalaveni (1950)</xref> based his discussion of <italic><tp:taxon-name><tp:taxon-name-part taxon-name-part-type="genus" reg="Paguropsis">Paguropsis</tp:taxon-name-part> <tp:taxon-name-part taxon-name-part-type="species" reg="typica">typica</tp:taxon-name-part></tp:taxon-name></italic> (spelled <italic><tp:taxon-name><tp:taxon-name-part taxon-name-part-type="genus" reg="Paguropsis">P.</tp:taxon-name-part> <tp:taxon-name-part taxon-name-part-type="species" reg="typicus">typicus</tp:taxon-name-part></tp:taxon-name></italic>) exclusively on the material used by <xref ref-type="bibr" rid="B1">Alcock (1899)</xref> in his description of <italic><tp:taxon-name><tp:taxon-name-part taxon-name-part-type="genus" reg="Chlaenopagurus">Chlaenopagurus</tp:taxon-name-part> <tp:taxon-name-part taxon-name-part-type="species" reg="andersoni">andersoni</tp:taxon-name-part></tp:taxon-name></italic>, a taxon shown here to be a valid species of <italic><tp:taxon-name><tp:taxon-name-part taxon-name-part-type="genus" reg="Paguropsis">Paguropsis</tp:taxon-name-part></tp:taxon-name></italic>. Thus, Kamalaveni’s report pertains entirely to <italic><tp:taxon-name><tp:taxon-name-part taxon-name-part-type="genus" reg="Paguropsis">P.</tp:taxon-name-part> <tp:taxon-name-part taxon-name-part-type="species" reg="andersoni">andersoni</tp:taxon-name-part></tp:taxon-name></italic>.</p></tp:treatment-sec><tp:treatment-sec><!--Section generated to contain objects referenced in tp:taxon-treatment.--><fig id="F1" position="float" orientation="portrait"><label>Figure 1.</label><caption><p>
                  <bold>A–C</bold> <italic><tp:taxon-name><tp:taxon-name-part taxon-name-part-type="genus" reg="Paguropsis">Paguropsis</tp:taxon-name-part> <tp:taxon-name-part taxon-name-part-type="species" reg="typica">typica</tp:taxon-name-part></tp:taxon-name></italic> Henderson, 1888, after <xref ref-type="bibr" rid="B12">Boas (1926</xref>: figs 1, 11A, B): <bold>A</bold> habitus <bold>B, C</bold> female right side with carcinoecium and pereopods 1–3 removed, with brood pouch (<bold>B</bold>) and with brood pouch folded posteriorly (<bold>C</bold>) showing pleopods <bold>D</bold> carcinoecium: <italic><tp:taxon-name><tp:taxon-name-part taxon-name-part-type="genus" reg="Epizoanthus">Epizoanthus</tp:taxon-name-part> <tp:taxon-name-part taxon-name-part-type="species" reg="paguropsidis">paguropsidis</tp:taxon-name-part></tp:taxon-name></italic> Ates, 2003 [nomen nudum], after <xref ref-type="bibr" rid="B12">Boas (1926</xref>: fig. 2) <bold>E</bold> <italic><tp:taxon-name><tp:taxon-name-part taxon-name-part-type="genus" reg="Paguropsis">Paguropsis</tp:taxon-name-part> <tp:taxon-name-part taxon-name-part-type="species" reg="andersoni">andersoni</tp:taxon-name-part></tp:taxon-name></italic> (Alcock, 1899), after <xref ref-type="bibr" rid="B3">Alcock (1902</xref>: fig. 2), habitus.</p></caption><graphic xmlns:xlink="http://www.w3.org/1999/xlink" xlink:href="zookeys-752-017-g001.jpg" position="float" orientation="portrait" xlink:type="simple" id="oo_198579.jpg"/></fig><fig id="F2" position="float" orientation="portrait"><label>Figure 2.</label><caption><p>
                  <bold>A, B</bold> <italic><tp:taxon-name><tp:taxon-name-part taxon-name-part-type="genus" reg="Paguropsis">Paguropsis</tp:taxon-name-part> <tp:taxon-name-part taxon-name-part-type="species" reg="typica">typica</tp:taxon-name-part></tp:taxon-name></italic> Henderson, 1888 male, 14.6 mm, Philippines, <abbrev xmlns:xlink="http://www.w3.org/1999/xlink" content-type="institution" xlink:title="United States Fish Commission" id="ABBRID0EIRAI" xlink:type="simple">USFC</abbrev> <italic>Albatross</italic>, <abbrev xmlns:xlink="http://www.w3.org/1999/xlink" xlink:title="station" id="ABBRID0EPRAI" xlink:type="simple">sta</abbrev> 5409 (<named-content xmlns:xlink="http://www.w3.org/1999/xlink" content-type="dwc:institutional_code" xlink:type="simple">USNM</named-content> 1107574) <bold>C, D</bold> <italic><tp:taxon-name><tp:taxon-name-part taxon-name-part-type="genus" reg="Paguropsis">Paguropsis</tp:taxon-name-part> <tp:taxon-name-part taxon-name-part-type="species" reg="andersoni">andersoni</tp:taxon-name-part></tp:taxon-name></italic> (Alcock, 1899) lectotype male, 18.3 mm, Laccadive Sea, Indian Ocean, HM Indian Marine Survey Steamer <italic>Investigator</italic> (<named-content xmlns:xlink="http://www.w3.org/1999/xlink" content-type="dwc:institutional_code" xlink:type="simple">USNM</named-content> 42719). <bold>A, C</bold> dorsal view <bold>B, D</bold> right side of shield and rostrum, branchiostegite, and anterodorsal portion of posterior carapace. Abbreviations: apb, anterodorsal plate of branchiostegite; mp, median plate; cll, carapace lateral lobe; pmp, posteromedian plate. Scale bars: 10 mm (<bold>A, C</bold>), 2 mm (<bold>B, D</bold>).</p></caption><graphic xmlns:xlink="http://www.w3.org/1999/xlink" xlink:href="zookeys-752-017-g002.jpg" position="float" orientation="portrait" xlink:type="simple" id="oo_198580.jpg"/></fig><fig id="F5" position="float" orientation="portrait"><label>Figure 5.</label><caption><p>
                  <bold>A, B</bold> <italic><tp:taxon-name><tp:taxon-name-part taxon-name-part-type="genus" reg="Paguropsis">Paguropsis</tp:taxon-name-part> <tp:taxon-name-part taxon-name-part-type="species" reg="typica">typica</tp:taxon-name-part></tp:taxon-name></italic> Henderson, 1888 male, 14.6 mm, Philippines, <abbrev xmlns:xlink="http://www.w3.org/1999/xlink" content-type="institution" xlink:title="United States Fish Commission" id="ABBRID0EEZAI" xlink:type="simple">USFC</abbrev> <italic>Albatross</italic>, <abbrev xmlns:xlink="http://www.w3.org/1999/xlink" xlink:title="station" id="ABBRID0ELZAI" xlink:type="simple">sta</abbrev> 5409 (<named-content xmlns:xlink="http://www.w3.org/1999/xlink" content-type="dwc:institutional_code" xlink:type="simple">USNM</named-content> 1107574); <bold>C, D</bold> <italic><tp:taxon-name><tp:taxon-name-part taxon-name-part-type="genus" reg="Paguropsis">Paguropsis</tp:taxon-name-part> <tp:taxon-name-part taxon-name-part-type="species" reg="andersoni">andersoni</tp:taxon-name-part></tp:taxon-name></italic> (Alcock, 1899) lectotype male, 18.3 mm, Laccadive Sea, Indian Ocean, HM Indian Marine Survey Steamer <italic>Investigator</italic> (<named-content xmlns:xlink="http://www.w3.org/1999/xlink" content-type="dwc:institutional_code" xlink:type="simple">USNM</named-content> 42719). <bold>A, C</bold> chelipeds, dorsal <bold>B, D</bold> coxae of pereopods 1–5, sternites IX–XIII, and anterior portion of pleon with gonopods 1 and 2 (arrow in B indicates keel-like anteroventral margin of coxa). Abbreviations: roman numerals refer to sternites; C1–5, coxae of pereopods 1–5; G1, G2, gonopods 1 and 2; lf, longitudinal fissure. Scale bars: 5 mm (<bold>A, C</bold>), 2 mm (<bold>B</bold>), 4 mm (<bold>D</bold>).</p></caption><graphic xmlns:xlink="http://www.w3.org/1999/xlink" xlink:href="zookeys-752-017-g005.jpg" position="float" orientation="portrait" xlink:type="simple" id="oo_198583.jpg"/></fig><fig id="F8" position="float" orientation="portrait"><label>Figure 8.</label><caption><p>
                  <bold>A, B</bold> <italic><tp:taxon-name><tp:taxon-name-part taxon-name-part-type="genus" reg="Paguropsis">Paguropsis</tp:taxon-name-part> <tp:taxon-name-part taxon-name-part-type="species" reg="typica">typica</tp:taxon-name-part></tp:taxon-name></italic> Henderson, 1888, Philippines, PANGLAO 2004, <abbrev xmlns:xlink="http://www.w3.org/1999/xlink" xlink:title="station" id="ABBRID0E2CBI" xlink:type="simple">sta</abbrev> T2 [#48] (<bold>A</bold>) and T2 [#54] (B) (photographs: T-Y Chan): <bold>A</bold> habitus, with carcinoecium <bold>B</bold> habitus, with carcinoecium removed <bold>C</bold> <italic><tp:taxon-name><tp:taxon-name-part taxon-name-part-type="genus" reg="Paguropsis">Paguropsis</tp:taxon-name-part> <tp:taxon-name-part taxon-name-part-type="species" reg="andersoni">andersoni</tp:taxon-name-part></tp:taxon-name></italic> (Alcock, 1899), habitus, MAINBAZA <abbrev xmlns:xlink="http://www.w3.org/1999/xlink" xlink:title="station" id="ABBRID0ESDBI" xlink:type="simple">sta</abbrev> <abbrev xmlns:xlink="http://www.w3.org/1999/xlink" xlink:title="otter trawl" id="ABBRID0EWDBI" xlink:type="simple">CC</abbrev> 3159 (#29) (<named-content xmlns:xlink="http://www.w3.org/1999/xlink" content-type="dwc:institutional_code" xlink:type="simple">MNHN</named-content>) (photograph: T-Y Chan) <bold>D</bold> <italic><tp:taxon-name><tp:taxon-name-part taxon-name-part-type="genus" reg="Paguropsis">Paguropsis</tp:taxon-name-part> <tp:taxon-name-part taxon-name-part-type="species" reg="confusa">confusa</tp:taxon-name-part></tp:taxon-name></italic> sp. n., MAINBAZA, <abbrev xmlns:xlink="http://www.w3.org/1999/xlink" xlink:title="station" id="ABBRID0EMEBI" xlink:type="simple">sta</abbrev> <abbrev xmlns:xlink="http://www.w3.org/1999/xlink" xlink:title="beam trawl" id="ABBRID0EQEBI" xlink:type="simple">CP</abbrev> 3134 (#23) (<named-content xmlns:xlink="http://www.w3.org/1999/xlink" content-type="dwc:institutional_code" xlink:type="simple">MNHN</named-content>) (photograph: T-Y Chan).</p></caption><graphic xmlns:xlink="http://www.w3.org/1999/xlink" xlink:href="zookeys-752-017-g008.jpg" position="float" orientation="portrait" xlink:type="simple" id="oo_198586.jpg"/></fig><fig id="F14" position="float" orientation="portrait"><label>Figure 14.</label><caption><p>
                  <bold>A</bold> <italic><tp:taxon-name><tp:taxon-name-part taxon-name-part-type="genus" reg="Paguropsis">Paguropsis</tp:taxon-name-part> <tp:taxon-name-part taxon-name-part-type="species" reg="typica">typica</tp:taxon-name-part></tp:taxon-name></italic> Henderson, 1888, male, 7.9 mm, MUSORSTOM 3, <abbrev xmlns:xlink="http://www.w3.org/1999/xlink" xlink:title="station" id="ABBRID0EU3DI" xlink:type="simple">sta</abbrev> <abbrev xmlns:xlink="http://www.w3.org/1999/xlink" xlink:title="beam trawl" id="ABBRID0EY3DI" xlink:type="simple">CP</abbrev> 90 (<named-content xmlns:xlink="http://www.w3.org/1999/xlink" content-type="dwc:institutional_code" xlink:type="simple">MNHN</named-content>-IU-2014–9411) <bold>B, C</bold> <italic><tp:taxon-name><tp:taxon-name-part taxon-name-part-type="genus" reg="Paguropsis">P.</tp:taxon-name-part> <tp:taxon-name-part taxon-name-part-type="species" reg="andersoni">andersoni</tp:taxon-name-part></tp:taxon-name></italic> (Alcock, 1899): B <abbrev xmlns:xlink="http://www.w3.org/1999/xlink" xlink:title="ovigerous female(s)" id="ABBRID0EO4DI" xlink:type="simple">ovig</abbrev> female, 11.2 mm, [Locality uncertain], <abbrev xmlns:xlink="http://www.w3.org/1999/xlink" xlink:title="Invertébrés Marins" id="ABBRID0ES4DI" xlink:type="simple">INVMAR</abbrev>, <abbrev xmlns:xlink="http://www.w3.org/1999/xlink" xlink:title="station" id="ABBRID0EW4DI" xlink:type="simple">sta</abbrev> 17 (<named-content xmlns:xlink="http://www.w3.org/1999/xlink" content-type="dwc:institutional_code" xlink:type="simple">MNHN</named-content>-IU-2014–9412), C male, 15.2 mm, Indonesia, KARUBAR, <abbrev xmlns:xlink="http://www.w3.org/1999/xlink" xlink:title="station" id="ABBRID0E64DI" xlink:type="simple">sta</abbrev> <abbrev xmlns:xlink="http://www.w3.org/1999/xlink" xlink:title="beam trawl" id="ABBRID0ED5DI" xlink:type="simple">CP</abbrev> 46 (<named-content xmlns:xlink="http://www.w3.org/1999/xlink" content-type="dwc:institutional_code" xlink:type="simple">USNM</named-content> 1442005) <bold>D</bold> <italic><tp:taxon-name><tp:taxon-name-part taxon-name-part-type="genus" reg="Paguropsis">P.</tp:taxon-name-part> <tp:taxon-name-part taxon-name-part-type="species" reg="confusa">confusa</tp:taxon-name-part></tp:taxon-name></italic> sp. n., holotype male, 13.6 mm, Philippines, PANGLAO 2005, <abbrev xmlns:xlink="http://www.w3.org/1999/xlink" xlink:title="station" id="ABBRID0EZ5DI" xlink:type="simple">sta</abbrev> <abbrev xmlns:xlink="http://www.w3.org/1999/xlink" xlink:title="beam trawl" id="ABBRID0E45DI" xlink:type="simple">CP</abbrev> 2331 (<named-content xmlns:xlink="http://www.w3.org/1999/xlink" content-type="dwc:institutional_code" xlink:type="simple">MNHN</named-content> 50015). <bold>A, B, D</bold> Left chela and carpus of pereopod 4, lateral <bold>C</bold> dactyl and fixed finger. Scale bars: 1 mm (<bold>A</bold>), 2 mm (<bold>B, D, C</bold>).</p></caption><graphic xmlns:xlink="http://www.w3.org/1999/xlink" xlink:href="zookeys-752-017-g014.jpg" position="float" orientation="portrait" xlink:type="simple" id="oo_198592.jpg"/></fig><fig id="F28" position="float" orientation="portrait"><label>Figure 28.</label><caption><p>
              <bold>A</bold> <italic><tp:taxon-name><tp:taxon-name-part taxon-name-part-type="genus" reg="Paguropsis">Paguropsis</tp:taxon-name-part> <tp:taxon-name-part taxon-name-part-type="species" reg="typica">typica</tp:taxon-name-part></tp:taxon-name></italic> Henderson, 1888: live specimen in sorting tray on board ship (photograph: B Richer de Forges) <bold>B</bold> <italic><tp:taxon-name><tp:taxon-name-part taxon-name-part-type="genus" reg="Paguropsis">Paguropsis</tp:taxon-name-part> <tp:taxon-name-part taxon-name-part-type="species" reg="andersoni">andersoni</tp:taxon-name-part></tp:taxon-name></italic> (Alcock, 1899), not collected, <abbrev xmlns:xlink="http://www.w3.org/1999/xlink" xlink:title="remotely operated vehicle" id="ABBRID0EVTFK" xlink:type="simple">ROV</abbrev>, KwaZulu-Natal, South Africa, DST/NRF ACEP Spatial Solutions cruise, Aliwal outer reef, off KwaZulu-Natal, RY <italic>Angra Pequena</italic>, <abbrev xmlns:xlink="http://www.w3.org/1999/xlink" xlink:title="station" id="ABBRID0E2TFK" xlink:type="simple">sta</abbrev> R50: specimen photographed <italic>in situ</italic> with <abbrev xmlns:xlink="http://www.w3.org/1999/xlink" xlink:title="remotely operated vehicle" id="ABBRID0EBUFK" xlink:type="simple">ROV</abbrev>, not collected (photograph: DST/NRF ACEP – Spatial Solutions project team) <bold>C, D</bold> <italic><tp:taxon-name><tp:taxon-name-part taxon-name-part-type="genus" reg="Paguropsis">Paguropsis</tp:taxon-name-part> <tp:taxon-name-part taxon-name-part-type="species" reg="confusa">confusa</tp:taxon-name-part></tp:taxon-name></italic> sp. n.: <bold>C</bold> specimen photographed <italic>in situ</italic> with <abbrev xmlns:xlink="http://www.w3.org/1999/xlink" xlink:title="remotely operated vehicle" id="ABBRID0EWUFK" xlink:type="simple">ROV</abbrev>, not collected, off Durban, KwaZulu-Natal, South Africa, DST/NRF ACEP Spatial Solutions Project cruise, <abbrev xmlns:xlink="http://www.w3.org/1999/xlink" xlink:title="station" id="ABBRID0E1UFK" xlink:type="simple">sta</abbrev> R45 Echinoderm Extravaganza (photograph: DST/NRF ACEP – Spatial Solutions project team) <bold>D</bold> not examined, Philippines, LUMIWAN <abbrev xmlns:xlink="http://www.w3.org/1999/xlink" xlink:title="beam trawl" id="ABBRID0EAVFK" xlink:type="simple">CP</abbrev> 2867–16 (photograph: T-Y Chan).</p></caption><graphic xmlns:xlink="http://www.w3.org/1999/xlink" xlink:href="zookeys-752-017-g028.jpg" position="float" orientation="portrait" xlink:type="simple" id="oo_198606.jpg"/></fig><table-wrap id="T1" position="float" orientation="portrait"><label>Table 1.</label><caption><p>List of species, collection site, museum catalog number of vouchers, and GenBank accession numbers for which mitochondrial COI barcode region and partial sequences of 12S and 16S rRNA were obtained in this report.</p></caption><table id="TID0EAFAC" rules="all"><tbody><tr><th rowspan="1" colspan="1">Species</th><th rowspan="1" colspan="1">Locality</th><th rowspan="1" colspan="1">Voucher deposition</th><th rowspan="1" colspan="1">COI GenBank no.</th><th rowspan="1" colspan="1">16S GenBank no.</th><th rowspan="1" colspan="1">12S GenBank no.</th></tr><tr><td rowspan="3" colspan="1">
                <italic><tp:taxon-name><tp:taxon-name-part taxon-name-part-type="genus" reg="Paguropsis">Paguropsis</tp:taxon-name-part> <tp:taxon-name-part taxon-name-part-type="species" reg="typica">typica</tp:taxon-name-part></tp:taxon-name></italic>
              </td><td rowspan="1" colspan="1">Philippines</td><td rowspan="1" colspan="1">
                <named-content xmlns:xlink="http://www.w3.org/1999/xlink" content-type="dwc:institutional_code" xlink:type="simple">MNHN</named-content>-IU-2014-9399</td><td rowspan="1" colspan="1">
                <ext-link xmlns:xlink="http://www.w3.org/1999/xlink" ext-link-type="gen" xlink:href="MG759674" xlink:type="simple">MG759674</ext-link>
              </td><td rowspan="1" colspan="1">
                <ext-link xmlns:xlink="http://www.w3.org/1999/xlink" ext-link-type="gen" xlink:href="MG759703" xlink:type="simple">MG759703</ext-link>
              </td><td rowspan="1" colspan="1">
                <ext-link xmlns:xlink="http://www.w3.org/1999/xlink" ext-link-type="gen" xlink:href="MG773703" xlink:type="simple">MG773703</ext-link>
              </td></tr><tr><td rowspan="1" colspan="1">Philippines</td><td rowspan="1" colspan="1">
                <named-content xmlns:xlink="http://www.w3.org/1999/xlink" content-type="dwc:institutional_code" xlink:type="simple">MNHN</named-content>-IU-2014-9427</td><td rowspan="1" colspan="1">–</td><td rowspan="1" colspan="1">
                <ext-link xmlns:xlink="http://www.w3.org/1999/xlink" ext-link-type="gen" xlink:href="MG759705" xlink:type="simple">MG759705</ext-link>
              </td><td rowspan="1" colspan="1">–</td></tr><tr><td rowspan="1" colspan="1">Philippines</td><td rowspan="1" colspan="1">
                <named-content xmlns:xlink="http://www.w3.org/1999/xlink" content-type="dwc:institutional_code" xlink:type="simple">MNHN</named-content>-IU-2014-9411</td><td rowspan="1" colspan="1">
                <ext-link xmlns:xlink="http://www.w3.org/1999/xlink" ext-link-type="gen" xlink:href="MG759677" xlink:type="simple">MG759677</ext-link>
              </td><td rowspan="1" colspan="1">
                <ext-link xmlns:xlink="http://www.w3.org/1999/xlink" ext-link-type="gen" xlink:href="MG759704" xlink:type="simple">MG759704</ext-link>
              </td><td rowspan="1" colspan="1">
                <ext-link xmlns:xlink="http://www.w3.org/1999/xlink" ext-link-type="gen" xlink:href="MG773704" xlink:type="simple">MG773704</ext-link>
              </td></tr><tr><td rowspan="2" colspan="1">
                <italic><tp:taxon-name><tp:taxon-name-part taxon-name-part-type="genus" reg="Paguropsis">Paguropsis</tp:taxon-name-part> <tp:taxon-name-part taxon-name-part-type="species" reg="andersoni">andersoni</tp:taxon-name-part></tp:taxon-name></italic>
              </td><td rowspan="1" colspan="1">Indian Ocean</td><td rowspan="1" colspan="1">
                <named-content xmlns:xlink="http://www.w3.org/1999/xlink" content-type="dwc:institutional_code" xlink:type="simple">USNM</named-content> 42719</td><td rowspan="1" colspan="1">–</td><td rowspan="1" colspan="1">
                <ext-link xmlns:xlink="http://www.w3.org/1999/xlink" ext-link-type="gen" xlink:href="MG950177" xlink:type="simple">MG950177</ext-link>
              </td><td rowspan="1" colspan="1">
                <ext-link xmlns:xlink="http://www.w3.org/1999/xlink" ext-link-type="gen" xlink:href="MG950176" xlink:type="simple">MG950176</ext-link>
              </td></tr><tr><td rowspan="1" colspan="1">Madagascar</td><td rowspan="1" colspan="1">
                <named-content xmlns:xlink="http://www.w3.org/1999/xlink" content-type="dwc:institutional_code" xlink:type="simple">MNHN</named-content>-IU-2014-9393</td><td rowspan="1" colspan="1">
                <ext-link xmlns:xlink="http://www.w3.org/1999/xlink" ext-link-type="gen" xlink:href="MG759673" xlink:type="simple">MG759673</ext-link>
              </td><td rowspan="1" colspan="1">
                <ext-link xmlns:xlink="http://www.w3.org/1999/xlink" ext-link-type="gen" xlink:href="MG759692" xlink:type="simple">MG759692</ext-link>
              </td><td rowspan="1" colspan="1">
                <ext-link xmlns:xlink="http://www.w3.org/1999/xlink" ext-link-type="gen" xlink:href="MG773702" xlink:type="simple">MG773702</ext-link>
              </td></tr><tr><td rowspan="3" colspan="1">
                <italic><tp:taxon-name><tp:taxon-name-part taxon-name-part-type="genus" reg="Paguropsis">Paguropsis</tp:taxon-name-part> <tp:taxon-name-part taxon-name-part-type="species" reg="confusa">confusa</tp:taxon-name-part></tp:taxon-name></italic>
              </td><td rowspan="1" colspan="1">Philippines</td><td rowspan="1" colspan="1">
                <named-content xmlns:xlink="http://www.w3.org/1999/xlink" content-type="dwc:institutional_code" xlink:type="simple">MNHN</named-content> 50015</td><td rowspan="1" colspan="1">
                <ext-link xmlns:xlink="http://www.w3.org/1999/xlink" ext-link-type="gen" xlink:href="MG759683" xlink:type="simple">MG759683</ext-link>
              </td><td rowspan="1" colspan="1">
                <ext-link xmlns:xlink="http://www.w3.org/1999/xlink" ext-link-type="gen" xlink:href="MG759696" xlink:type="simple">MG759696</ext-link>
              </td><td rowspan="1" colspan="1">
                <ext-link xmlns:xlink="http://www.w3.org/1999/xlink" ext-link-type="gen" xlink:href="MG773707" xlink:type="simple">MG773707</ext-link>
              </td></tr><tr><td rowspan="1" colspan="1">Locality uncertain</td><td rowspan="1" colspan="1">
                <named-content xmlns:xlink="http://www.w3.org/1999/xlink" content-type="dwc:institutional_code" xlink:type="simple">MNHN</named-content>-IU-2014-9420</td><td rowspan="1" colspan="1">–</td><td rowspan="1" colspan="1">
                <ext-link xmlns:xlink="http://www.w3.org/1999/xlink" ext-link-type="gen" xlink:href="MG759695" xlink:type="simple">MG759695</ext-link>
              </td><td rowspan="1" colspan="1">
                <ext-link xmlns:xlink="http://www.w3.org/1999/xlink" ext-link-type="gen" xlink:href="MG773705" xlink:type="simple">MG773705</ext-link>
              </td></tr><tr><td rowspan="1" colspan="1">Philippines</td><td rowspan="1" colspan="1">
                <named-content xmlns:xlink="http://www.w3.org/1999/xlink" content-type="dwc:institutional_code" xlink:type="simple">USNM</named-content> 1441901</td><td rowspan="1" colspan="1">
                <ext-link xmlns:xlink="http://www.w3.org/1999/xlink" ext-link-type="gen" xlink:href="MG759682" xlink:type="simple">MG759682</ext-link>
              </td><td rowspan="1" colspan="1">
                <ext-link xmlns:xlink="http://www.w3.org/1999/xlink" ext-link-type="gen" xlink:href="MG759694" xlink:type="simple">MG759694</ext-link>
              </td><td rowspan="1" colspan="1">
                <ext-link xmlns:xlink="http://www.w3.org/1999/xlink" ext-link-type="gen" xlink:href="MG773706" xlink:type="simple">MG773706</ext-link>
              </td></tr><tr><td rowspan="2" colspan="1">
                <italic><tp:taxon-name><tp:taxon-name-part taxon-name-part-type="genus" reg="Paguropsis">Paguropsis</tp:taxon-name-part> <tp:taxon-name-part taxon-name-part-type="species" reg="gigas">gigas</tp:taxon-name-part></tp:taxon-name></italic>
              </td><td rowspan="1" colspan="1">South China Sea</td><td rowspan="1" colspan="1">
                <named-content xmlns:xlink="http://www.w3.org/1999/xlink" content-type="dwc:institutional_code" xlink:type="simple">NTOU</named-content> A01445</td><td rowspan="1" colspan="1">
                <ext-link xmlns:xlink="http://www.w3.org/1999/xlink" ext-link-type="gen" xlink:href="MG759678" xlink:type="simple">MG759678</ext-link>
              </td><td rowspan="1" colspan="1">
                <ext-link xmlns:xlink="http://www.w3.org/1999/xlink" ext-link-type="gen" xlink:href="MG759697" xlink:type="simple">MG759697</ext-link>
              </td><td rowspan="1" colspan="1">
                <ext-link xmlns:xlink="http://www.w3.org/1999/xlink" ext-link-type="gen" xlink:href="MG773709" xlink:type="simple">MG773709</ext-link>
              </td></tr><tr><td rowspan="1" colspan="1">South China Sea</td><td rowspan="1" colspan="1">
                <named-content xmlns:xlink="http://www.w3.org/1999/xlink" content-type="dwc:institutional_code" xlink:type="simple">NTOU</named-content> A01446</td><td rowspan="1" colspan="1">
                <ext-link xmlns:xlink="http://www.w3.org/1999/xlink" ext-link-type="gen" xlink:href="MG759679" xlink:type="simple">MG759679</ext-link>
              </td><td rowspan="1" colspan="1">
                <ext-link xmlns:xlink="http://www.w3.org/1999/xlink" ext-link-type="gen" xlink:href="MG759698" xlink:type="simple">MG759698</ext-link>
              </td><td rowspan="1" colspan="1">
                <ext-link xmlns:xlink="http://www.w3.org/1999/xlink" ext-link-type="gen" xlink:href="MG773710" xlink:type="simple">MG773710</ext-link>
              </td></tr><tr><td rowspan="3" colspan="1">
                <italic><tp:taxon-name><tp:taxon-name-part taxon-name-part-type="genus" reg="Paguropsis">Paguropsis</tp:taxon-name-part> <tp:taxon-name-part taxon-name-part-type="species" reg="lacinia">lacinia</tp:taxon-name-part></tp:taxon-name></italic>
              </td><td rowspan="1" colspan="1">Papua New Guinea</td><td rowspan="1" colspan="1">
                <named-content xmlns:xlink="http://www.w3.org/1999/xlink" content-type="dwc:institutional_code" xlink:type="simple">MNHN</named-content>-IU-2013-2288</td><td rowspan="1" colspan="1">
                <ext-link xmlns:xlink="http://www.w3.org/1999/xlink" ext-link-type="gen" xlink:href="MG759665" xlink:type="simple">MG759665</ext-link>
              </td><td rowspan="1" colspan="1">
                <ext-link xmlns:xlink="http://www.w3.org/1999/xlink" ext-link-type="gen" xlink:href="MG759699" xlink:type="simple">MG759699</ext-link>
              </td><td rowspan="1" colspan="1">
                <ext-link xmlns:xlink="http://www.w3.org/1999/xlink" ext-link-type="gen" xlink:href="MG773711" xlink:type="simple">MG773711</ext-link>
              </td></tr><tr><td rowspan="1" colspan="1">New Caledonia</td><td rowspan="1" colspan="1">
                <named-content xmlns:xlink="http://www.w3.org/1999/xlink" content-type="dwc:institutional_code" xlink:type="simple">MNHN</named-content>-IU-2014-9360</td><td rowspan="1" colspan="1">
                <ext-link xmlns:xlink="http://www.w3.org/1999/xlink" ext-link-type="gen" xlink:href="MG759666" xlink:type="simple">MG759666</ext-link>
              </td><td rowspan="1" colspan="1">
                <ext-link xmlns:xlink="http://www.w3.org/1999/xlink" ext-link-type="gen" xlink:href="MG759700" xlink:type="simple">MG759700</ext-link>
              </td><td rowspan="1" colspan="1">
                <ext-link xmlns:xlink="http://www.w3.org/1999/xlink" ext-link-type="gen" xlink:href="MG773712" xlink:type="simple">MG773712</ext-link>
              </td></tr><tr><td rowspan="1" colspan="1">Solomon Islands</td><td rowspan="1" colspan="1">
                <named-content xmlns:xlink="http://www.w3.org/1999/xlink" content-type="dwc:institutional_code" xlink:type="simple">MNHN</named-content>-IU-2014-9367</td><td rowspan="1" colspan="1">
                <ext-link xmlns:xlink="http://www.w3.org/1999/xlink" ext-link-type="gen" xlink:href="MG759668" xlink:type="simple">MG759668</ext-link>
              </td><td rowspan="1" colspan="1">
                <ext-link xmlns:xlink="http://www.w3.org/1999/xlink" ext-link-type="gen" xlink:href="MG759701" xlink:type="simple">MG759701</ext-link>
              </td><td rowspan="1" colspan="1">
                <ext-link xmlns:xlink="http://www.w3.org/1999/xlink" ext-link-type="gen" xlink:href="MG773713" xlink:type="simple">MG773713</ext-link>
              </td></tr><tr><td rowspan="3" colspan="1">
                <italic><tp:taxon-name><tp:taxon-name-part taxon-name-part-type="genus" reg="Paguropsina">Paguropsina</tp:taxon-name-part> <tp:taxon-name-part taxon-name-part-type="species" reg="pistillata">pistillata</tp:taxon-name-part></tp:taxon-name></italic>
              </td><td rowspan="1" colspan="1">New Caledonia</td><td rowspan="1" colspan="1">
                <named-content xmlns:xlink="http://www.w3.org/1999/xlink" content-type="dwc:institutional_code" xlink:type="simple">MNHN</named-content>-IU-2014-9391</td><td rowspan="1" colspan="1">
                <ext-link xmlns:xlink="http://www.w3.org/1999/xlink" ext-link-type="gen" xlink:href="MG759672" xlink:type="simple">MG759672</ext-link>
              </td><td rowspan="1" colspan="1">
                <ext-link xmlns:xlink="http://www.w3.org/1999/xlink" ext-link-type="gen" xlink:href="MG759689" xlink:type="simple">MG759689</ext-link>
              </td><td rowspan="1" colspan="1">
                <ext-link xmlns:xlink="http://www.w3.org/1999/xlink" ext-link-type="gen" xlink:href="MG773695" xlink:type="simple">MG773695</ext-link>
              </td></tr><tr><td rowspan="1" colspan="1">New Caledonia</td><td rowspan="1" colspan="1">
                <named-content xmlns:xlink="http://www.w3.org/1999/xlink" content-type="dwc:institutional_code" xlink:type="simple">MNHN</named-content>-IU-2014-9401</td><td rowspan="1" colspan="1">
                <ext-link xmlns:xlink="http://www.w3.org/1999/xlink" ext-link-type="gen" xlink:href="MG759675" xlink:type="simple">MG759675</ext-link>
              </td><td rowspan="1" colspan="1">
                <ext-link xmlns:xlink="http://www.w3.org/1999/xlink" ext-link-type="gen" xlink:href="MG759690" xlink:type="simple">MG759690</ext-link>
              </td><td rowspan="1" colspan="1">
                <ext-link xmlns:xlink="http://www.w3.org/1999/xlink" ext-link-type="gen" xlink:href="MG773696" xlink:type="simple">MG773696</ext-link>
              </td></tr><tr><td rowspan="1" colspan="1">New Caledonia</td><td rowspan="1" colspan="1">
                <named-content xmlns:xlink="http://www.w3.org/1999/xlink" content-type="dwc:institutional_code" xlink:type="simple">MNHN</named-content>-IU-2014-9402</td><td rowspan="1" colspan="1">
                <ext-link xmlns:xlink="http://www.w3.org/1999/xlink" ext-link-type="gen" xlink:href="MG759676" xlink:type="simple">MG759676</ext-link>
              </td><td rowspan="1" colspan="1">
                <ext-link xmlns:xlink="http://www.w3.org/1999/xlink" ext-link-type="gen" xlink:href="MG759691" xlink:type="simple">MG759691</ext-link>
              </td><td rowspan="1" colspan="1">
                <ext-link xmlns:xlink="http://www.w3.org/1999/xlink" ext-link-type="gen" xlink:href="MG773699" xlink:type="simple">MG773699</ext-link>
              </td></tr><tr><td rowspan="5" colspan="1">
                <italic><tp:taxon-name><tp:taxon-name-part taxon-name-part-type="genus" reg="Paguropsina">Paguropsina</tp:taxon-name-part> <tp:taxon-name-part taxon-name-part-type="species" reg="inermis">inermis</tp:taxon-name-part></tp:taxon-name></italic>
              </td><td rowspan="1" colspan="1">Philippines</td><td rowspan="1" colspan="1">
                <named-content xmlns:xlink="http://www.w3.org/1999/xlink" content-type="dwc:institutional_code" xlink:type="simple">MNHN</named-content>-IU-2014-9372</td><td rowspan="1" colspan="1">
                <ext-link xmlns:xlink="http://www.w3.org/1999/xlink" ext-link-type="gen" xlink:href="MG759669" xlink:type="simple">MG759669</ext-link>
              </td><td rowspan="1" colspan="1">
                <ext-link xmlns:xlink="http://www.w3.org/1999/xlink" ext-link-type="gen" xlink:href="MG759686" xlink:type="simple">MG759686</ext-link>
              </td><td rowspan="1" colspan="1">
                <ext-link xmlns:xlink="http://www.w3.org/1999/xlink" ext-link-type="gen" xlink:href="MG773700" xlink:type="simple">MG773700</ext-link>
              </td></tr><tr><td rowspan="1" colspan="1">New Caledonia</td><td rowspan="1" colspan="1">
                <named-content xmlns:xlink="http://www.w3.org/1999/xlink" content-type="dwc:institutional_code" xlink:type="simple">USNM</named-content> 1441892</td><td rowspan="1" colspan="1">
                <ext-link xmlns:xlink="http://www.w3.org/1999/xlink" ext-link-type="gen" xlink:href="MG759681" xlink:type="simple">MG759681</ext-link>
              </td><td rowspan="1" colspan="1">
                <ext-link xmlns:xlink="http://www.w3.org/1999/xlink" ext-link-type="gen" xlink:href="MG759684" xlink:type="simple">MG759684</ext-link>
              </td><td rowspan="1" colspan="1">
                <ext-link xmlns:xlink="http://www.w3.org/1999/xlink" ext-link-type="gen" xlink:href="MG773701" xlink:type="simple">MG773701</ext-link>
              </td></tr><tr><td rowspan="1" colspan="1">New Caledonia</td><td rowspan="1" colspan="1">
                <named-content xmlns:xlink="http://www.w3.org/1999/xlink" content-type="dwc:institutional_code" xlink:type="simple">MNHN</named-content>-IU-2014-9383</td><td rowspan="1" colspan="1">
                <ext-link xmlns:xlink="http://www.w3.org/1999/xlink" ext-link-type="gen" xlink:href="MG759670" xlink:type="simple">MG759670</ext-link>
              </td><td rowspan="1" colspan="1">
                <ext-link xmlns:xlink="http://www.w3.org/1999/xlink" ext-link-type="gen" xlink:href="MG759687" xlink:type="simple">MG759687</ext-link>
              </td><td rowspan="1" colspan="1">
                <ext-link xmlns:xlink="http://www.w3.org/1999/xlink" ext-link-type="gen" xlink:href="MG773698" xlink:type="simple">MG773698</ext-link>
              </td></tr><tr><td rowspan="1" colspan="1">New Caledonia</td><td rowspan="1" colspan="1">
                <named-content xmlns:xlink="http://www.w3.org/1999/xlink" content-type="dwc:institutional_code" xlink:type="simple">MNHN</named-content>-IU-2014-9362</td><td rowspan="1" colspan="1">
                <ext-link xmlns:xlink="http://www.w3.org/1999/xlink" ext-link-type="gen" xlink:href="MG759667" xlink:type="simple">MG759667</ext-link>
              </td><td rowspan="1" colspan="1">
                <ext-link xmlns:xlink="http://www.w3.org/1999/xlink" ext-link-type="gen" xlink:href="MG759685" xlink:type="simple">MG759685</ext-link>
              </td><td rowspan="1" colspan="1">
                <ext-link xmlns:xlink="http://www.w3.org/1999/xlink" ext-link-type="gen" xlink:href="MG773697" xlink:type="simple">MG773697</ext-link>
              </td></tr><tr><td rowspan="1" colspan="1">South China Sea</td><td rowspan="1" colspan="1">
                <named-content xmlns:xlink="http://www.w3.org/1999/xlink" content-type="dwc:institutional_code" xlink:type="simple">NTOU</named-content> A01447</td><td rowspan="1" colspan="1">
                <ext-link xmlns:xlink="http://www.w3.org/1999/xlink" ext-link-type="gen" xlink:href="MG759680" xlink:type="simple">MG759680</ext-link>
              </td><td rowspan="1" colspan="1">
                <ext-link xmlns:xlink="http://www.w3.org/1999/xlink" ext-link-type="gen" xlink:href="MG759688" xlink:type="simple">MG759688</ext-link>
              </td><td rowspan="1" colspan="1">
                <ext-link xmlns:xlink="http://www.w3.org/1999/xlink" ext-link-type="gen" xlink:href="MG773693" xlink:type="simple">MG773693</ext-link>
              </td></tr></tbody></table></table-wrap><fig id="F4" position="float" orientation="portrait"><label>Figure 4.</label><caption><p>
                  <italic><tp:taxon-name><tp:taxon-name-part taxon-name-part-type="genus" reg="Paguropsis">Paguropsis</tp:taxon-name-part> <tp:taxon-name-part taxon-name-part-type="species" reg="typica">typica</tp:taxon-name-part></tp:taxon-name></italic> Henderson, 1888, female, 8.5 mm, Philippines, <abbrev xmlns:xlink="http://www.w3.org/1999/xlink" content-type="institution" xlink:title="United States Fish Commission" id="ABBRID0EQWAI" xlink:type="simple">USFC</abbrev> <italic>Albatross</italic>, <abbrev xmlns:xlink="http://www.w3.org/1999/xlink" xlink:title="station" id="ABBRID0EXWAI" xlink:type="simple">sta</abbrev> 5409 (<named-content xmlns:xlink="http://www.w3.org/1999/xlink" content-type="dwc:institutional_code" xlink:type="simple">USNM</named-content> 1107574), left mouthparts, internal view: <bold>A</bold> mandible <bold>B</bold> maxillule <bold>C</bold> maxilla <bold>D</bold> maxilliped 1 <bold>E</bold> maxilliped 2 <bold>F</bold> maxilliped 3. Scale bars: 1 mm (<bold>A–E</bold>), 2 mm (<bold>F</bold>).</p></caption><graphic xmlns:xlink="http://www.w3.org/1999/xlink" xlink:href="zookeys-752-017-g004.jpg" position="float" orientation="portrait" xlink:type="simple" id="oo_198582.jpg"/></fig><fig id="F18" position="float" orientation="portrait"><label>Figure 18.</label><caption><p>Habitus: <bold>A</bold> <italic><tp:taxon-name><tp:taxon-name-part taxon-name-part-type="genus" reg="Paguropsis">Paguropsis</tp:taxon-name-part> <tp:taxon-name-part taxon-name-part-type="species" reg="gigas">gigas</tp:taxon-name-part></tp:taxon-name></italic> sp. n., holotype male, 23.0 mm, South China Sea, NANHAI 2014, <abbrev xmlns:xlink="http://www.w3.org/1999/xlink" xlink:title="station" id="ABBRID0ECTAK" xlink:type="simple">sta</abbrev> <abbrev xmlns:xlink="http://www.w3.org/1999/xlink" xlink:title="Warén dredge" id="ABBRID0EGTAK" xlink:type="simple">DW</abbrev> 4105 (<named-content xmlns:xlink="http://www.w3.org/1999/xlink" content-type="dwc:institutional_code" xlink:type="simple">NTOU</named-content> A01445) <bold>B</bold> <italic><tp:taxon-name><tp:taxon-name-part taxon-name-part-type="genus" reg="Paguropsis">Paguropsis</tp:taxon-name-part> <tp:taxon-name-part taxon-name-part-type="species" reg="lacinia">lacinia</tp:taxon-name-part></tp:taxon-name></italic> sp. n., paratype female, 9.8 mm, Papua New Guinea, PNG, <abbrev xmlns:xlink="http://www.w3.org/1999/xlink" xlink:title="station" id="ABBRID0E3TAK" xlink:type="simple">sta</abbrev> <abbrev xmlns:xlink="http://www.w3.org/1999/xlink" xlink:title="beam trawl" id="ABBRID0EAUAK" xlink:type="simple">CP</abbrev> 4254 (<named-content xmlns:xlink="http://www.w3.org/1999/xlink" content-type="dwc:institutional_code" xlink:type="simple">MNHN</named-content>-IU-2013-2288) <bold>C</bold> <italic><tp:taxon-name><tp:taxon-name-part taxon-name-part-type="genus" reg="Paguropsina">Paguropsina</tp:taxon-name-part> <tp:taxon-name-part taxon-name-part-type="species" reg="pistillata">pistillata</tp:taxon-name-part></tp:taxon-name></italic> gen et sp. n., <abbrev xmlns:xlink="http://www.w3.org/1999/xlink" xlink:title="ovigerous female(s)" id="ABBRID0EWUAK" xlink:type="simple">ovig</abbrev> female, 4.2 mm, Philippines, PANGLAO, <abbrev xmlns:xlink="http://www.w3.org/1999/xlink" xlink:title="station" id="ABBRID0E1UAK" xlink:type="simple">sta</abbrev> T37 [#08] (<named-content xmlns:xlink="http://www.w3.org/1999/xlink" content-type="dwc:institutional_code" xlink:type="simple">LKCNHM ZRC</named-content>) (photograph: T-Y Chan) <bold>D</bold> <italic><tp:taxon-name><tp:taxon-name-part taxon-name-part-type="genus" reg="Paguropsina">Paguropsina</tp:taxon-name-part> <tp:taxon-name-part taxon-name-part-type="species" reg="inermis">inermis</tp:taxon-name-part></tp:taxon-name></italic> gen et sp. n., female, 2.5 mm, Japan, Ogasawara Islands, (<named-content xmlns:xlink="http://www.w3.org/1999/xlink" content-type="dwc:institutional_code" xlink:type="simple">CBM</named-content>-ZC 14206) (photograph: T Komai).</p></caption><graphic xmlns:xlink="http://www.w3.org/1999/xlink" xlink:href="zookeys-752-017-g018.jpg" position="float" orientation="portrait" xlink:type="simple" id="oo_198596.jpg"/></fig></tp:treatment-sec><ref-list><ref id="B12"><mixed-citation xmlns:xlink="http://www.w3.org/1999/xlink" xlink:type="simple">
          <person-group><name name-style="western"><surname>Boas</surname><given-names>JEV</given-names></name></person-group> (<year>1926</year>) <article-title>Zur Kenntnis des Einsiedlerkrebses <italic><tp:taxon-name><tp:taxon-name-part taxon-name-part-type="genus">Paguropsis</tp:taxon-name-part></tp:taxon-name></italic> und seiner eigenartigen Behausung.</article-title> <source>Konelige Danske Videnskabernes Selskabs Skrifter, Biologiske Meddelelser</source> <volume>5</volume>(<issue>7</issue>): <fpage>1</fpage>–<lpage>23</lpage>.</mixed-citation></ref><ref id="B3"><mixed-citation xmlns:xlink="http://www.w3.org/1999/xlink" xlink:type="simple">
          <person-group><name name-style="western"><surname>Alcock</surname><given-names>A</given-names></name></person-group> (<year>1902</year>) <source>A naturalist in the Indian Seas or, four years with the Royal Indian Marine Survey Ship “Investigator”.</source> <publisher-name>John Murray</publisher-name>, <publisher-loc>London</publisher-loc>, <size units="page">328 pp</size>. <ext-link xlink:type="simple" ext-link-type="doi" xlink:href="10.5962/bhl.title.97237">https://doi.org/10.5962/bhl.title.97237</ext-link></mixed-citation></ref><ref id="B1"><mixed-citation xmlns:xlink="http://www.w3.org/1999/xlink" xlink:type="simple">
          <person-group><name name-style="western"><surname>Alcock</surname><given-names>A</given-names></name></person-group> (<year>1899</year>) On a new hermit-crab exhibiting adaptive commensalism with a sea-anemone. Journal of the Asiatic Society of Bengal 68(2) (1): 111–117.</mixed-citation></ref><ref id="B4"><mixed-citation xmlns:xlink="http://www.w3.org/1999/xlink" xlink:type="simple">
          <person-group><name name-style="western"><surname>Alcock</surname><given-names>A</given-names></name></person-group> (<year>1905</year>) <source><tp:taxon-name><tp:taxon-name-part taxon-name-part-type="infraorder">Anomura</tp:taxon-name-part></tp:taxon-name>. Fasc. I. Pagurides. Catalogue of the Indian decapod <tp:taxon-name><tp:taxon-name-part taxon-name-part-type="subphylum">Crustacea</tp:taxon-name-part></tp:taxon-name> in the collections of the Indian Museum, 2.</source> <publisher-name>Indian Museum</publisher-name>, <publisher-loc>Calcutta</publisher-loc>, <size units="page">197 pp</size>.</mixed-citation></ref><ref id="B59"><mixed-citation xmlns:xlink="http://www.w3.org/1999/xlink" xlink:type="simple">
          <person-group><name name-style="western"><surname>Sarojini</surname><given-names>R</given-names></name><name name-style="western"><surname>Nagabhushanam</surname><given-names>R</given-names></name></person-group> (<year>1972</year>) <article-title>Pagurid crabs (<tp:taxon-name><tp:taxon-name-part taxon-name-part-type="order">Decapoda</tp:taxon-name-part></tp:taxon-name>, <tp:taxon-name><tp:taxon-name-part taxon-name-part-type="infraorder">Anomura</tp:taxon-name-part></tp:taxon-name>) from Waltair coast.</article-title> <source>Records of the Zoological Survey of India</source> <volume>66</volume>(<issue>1–4</issue>): <fpage>249</fpage>–<lpage>271</lpage>.</mixed-citation></ref><ref id="B65"><mixed-citation xmlns:xlink="http://www.w3.org/1999/xlink" xlink:type="simple">
          <person-group><name name-style="western"><surname>Thomas</surname><given-names>M</given-names></name></person-group> (<year>1989</year>) On a collection of hermit crabs from the Indian waters. Journal of the Marine Biological Association of India 31(1/2): 59–79.</mixed-citation></ref><ref id="B24"><mixed-citation xmlns:xlink="http://www.w3.org/1999/xlink" xlink:type="simple">
          <person-group><name name-style="western"><surname>Henderson</surname><given-names>JR</given-names></name></person-group> (<year>1888</year>) Report on the <tp:taxon-name><tp:taxon-name-part taxon-name-part-type="infraorder">Anomura</tp:taxon-name-part></tp:taxon-name> collected by H.M.S. <italic>Challenger</italic> during the years 1873–76. Scientific Results of the Exploratory Voyage of HMS <italic>Challenger</italic> (Zoology) 27, Her Majesty’s Stationary Office, Edinburgh, 1–221.</mixed-citation></ref><ref id="B10"><mixed-citation xmlns:xlink="http://www.w3.org/1999/xlink" xlink:type="simple">
          <person-group><name name-style="western"><surname>Balss</surname><given-names>H</given-names></name></person-group> (<year>1927</year>) <article-title><tp:taxon-name><tp:taxon-name-part taxon-name-part-type="subphylum">Crustacea</tp:taxon-name-part></tp:taxon-name> <tp:taxon-name><tp:taxon-name-part taxon-name-part-type="class">Malacostraca</tp:taxon-name-part></tp:taxon-name>. <tp:taxon-name><tp:taxon-name-part taxon-name-part-type="order">Decapoda</tp:taxon-name-part></tp:taxon-name>.</article-title> In: <person-group><name name-style="western"><surname>Kükenthal</surname><given-names>W</given-names></name><name name-style="western"><surname>Krumbach</surname><given-names>TH</given-names></name></person-group> (<role>Eds</role>) <issue-title>Handbuch der Zoologie 3 (1).</issue-title> <source>Berlin and Leipzig</source>, <fpage>840</fpage>–<lpage>1038</lpage>.</mixed-citation></ref><ref id="B66"><mixed-citation xmlns:xlink="http://www.w3.org/1999/xlink" xlink:type="simple">
          <person-group><name name-style="western"><surname>Thompson</surname><given-names>EF</given-names></name></person-group> (<year>1943</year>) <tp:taxon-name><tp:taxon-name-part taxon-name-part-type="family">Paguridae</tp:taxon-name-part></tp:taxon-name> and <tp:taxon-name><tp:taxon-name-part taxon-name-part-type="family">Coenobitidae</tp:taxon-name-part></tp:taxon-name>. In: The John Murray Expedition 1933–34, Scientific Reports 7(5): 411–426.</mixed-citation></ref><ref id="B8"><mixed-citation xmlns:xlink="http://www.w3.org/1999/xlink" xlink:type="simple">
          <person-group><name name-style="western"><surname>Barnard</surname><given-names>KH</given-names></name></person-group> (<year>1962</year>) <article-title>New records of marine <tp:taxon-name><tp:taxon-name-part taxon-name-part-type="subphylum">Crustacea</tp:taxon-name-part></tp:taxon-name> from the east African region.</article-title> <source>Crustaceana</source> <volume>3</volume>(<issue>3</issue>): <fpage>239</fpage>–<lpage>245</lpage>. <ext-link xlink:type="simple" ext-link-type="doi" xlink:href="10.1163/156854062X00463">https://doi.org/10.1163/156854062X00463</ext-link></mixed-citation></ref><ref id="B29"><mixed-citation xmlns:xlink="http://www.w3.org/1999/xlink" xlink:type="simple">
          <person-group><name name-style="western"><surname>Kensley</surname><given-names>B</given-names></name></person-group> (<year>1981</year>) <article-title>On the zoogeography of southern African decapod <tp:taxon-name><tp:taxon-name-part taxon-name-part-type="subphylum">Crustacea</tp:taxon-name-part></tp:taxon-name>, with a distributional checklist of the species.</article-title> <source>Smithsonian Contributions to Zoology</source> <volume>338</volume>: <fpage>1</fpage>–<lpage>64</lpage>. <ext-link xlink:type="simple" ext-link-type="doi" xlink:href="10.5479/si.00810282.338">https://doi.org/10.5479/si.00810282.338</ext-link></mixed-citation></ref><ref id="B17"><mixed-citation xmlns:xlink="http://www.w3.org/1999/xlink" xlink:type="simple">
          <person-group><name name-style="western"><surname>Emmerson</surname><given-names>WD</given-names></name></person-group> (<year>2016</year>) <source>A guide to, and checklist for, the <tp:taxon-name><tp:taxon-name-part taxon-name-part-type="order">Decapoda</tp:taxon-name-part></tp:taxon-name> of Namibia, South Africa and Mozambique (vol. 3).</source> <publisher-name>Cambridge Scholars Publishing</publisher-name>, <publisher-loc>Newcastle upon Tyne</publisher-loc>, <size units="page">711 pp</size>.</mixed-citation></ref><ref id="B9"><mixed-citation xmlns:xlink="http://www.w3.org/1999/xlink" xlink:type="simple">
          <person-group><name name-style="western"><surname>Balss</surname><given-names>H</given-names></name></person-group> (<year>1924</year>) <article-title>Über Anpassungen und Symbiose der Paguriden. Eine zusammenfassende Übersicht.</article-title> <source>Zeitschrift für Morphologie und Ökologie der Tiere (Berlin)</source> <volume>1</volume>: <fpage>752</fpage>–<lpage>792</lpage>. <ext-link xlink:type="simple" ext-link-type="doi" xlink:href="10.1007/BF00407608">https://doi.org/10.1007/BF00407608</ext-link></mixed-citation></ref><ref id="B11"><mixed-citation xmlns:xlink="http://www.w3.org/1999/xlink" xlink:type="simple">
          <person-group><name name-style="western"><surname>Balss</surname><given-names>H</given-names></name></person-group> (<year>1956</year>) <article-title><tp:taxon-name><tp:taxon-name-part taxon-name-part-type="order">Decapoda</tp:taxon-name-part></tp:taxon-name>. 7. Ökologie.</article-title> In: <person-group><name name-style="western"><surname>Bronns</surname><given-names>HG</given-names></name></person-group> (<role>Ed.</role>) <issue-title>Klassen und Ordnungen des Tierreichs, (1), book 7(11), Akademische Verlagsgesellschaft Geest &amp; Portig K.</issue-title> <source>-G., Leipzig</source>, <fpage>369</fpage>–<lpage>1504</lpage>.</mixed-citation></ref><ref id="B22"><mixed-citation xmlns:xlink="http://www.w3.org/1999/xlink" xlink:type="simple">
          <person-group><name name-style="western"><surname>Gordan</surname><given-names>J</given-names></name></person-group> (<year>1956</year>) <article-title>A bibliography of pagurid crabs, exclusive of Alcock, 1905.</article-title> <source>Bulletin of the American Museum of Natural History</source> <volume>108</volume>: <fpage>253</fpage>–<lpage>352</lpage>.</mixed-citation></ref><ref id="B60"><mixed-citation xmlns:xlink="http://www.w3.org/1999/xlink" xlink:type="simple">
          <person-group><name name-style="western"><surname>Schäfer</surname><given-names>W</given-names></name><name name-style="western"><surname>Høeg</surname><given-names>JT</given-names></name><name name-style="western"><surname>Lützen</surname><given-names>J</given-names></name></person-group> (<year>1983</year>) <article-title>Some notes on the morphology of an aberrant actinian (<tp:taxon-name><tp:taxon-name-part taxon-name-part-type="subclass">Hexacorallia</tp:taxon-name-part></tp:taxon-name>, <tp:taxon-name><tp:taxon-name-part taxon-name-part-type="order">Actiniaria</tp:taxon-name-part></tp:taxon-name>) associated with the glaucothoe of the hermit crab <italic><tp:taxon-name><tp:taxon-name-part taxon-name-part-type="genus">Paguropsis</tp:taxon-name-part> <tp:taxon-name-part taxon-name-part-type="species">typica</tp:taxon-name-part></tp:taxon-name></italic> Henderson (<tp:taxon-name><tp:taxon-name-part taxon-name-part-type="infraorder">Anomura</tp:taxon-name-part></tp:taxon-name>, <tp:taxon-name><tp:taxon-name-part taxon-name-part-type="family">Paguridae</tp:taxon-name-part></tp:taxon-name>).</article-title> <source>Zoologica Scripta</source> <volume>12</volume>(<issue>4</issue>): <fpage>229</fpage>–<lpage>236</lpage>. <ext-link xlink:type="simple" ext-link-type="doi" xlink:href="10.1111/j.1463-6409.1983.tb00506.x">https://doi.org/10.1111/j.1463-6409.1983.tb00506.x</ext-link></mixed-citation></ref><ref id="B25"><mixed-citation xmlns:xlink="http://www.w3.org/1999/xlink" xlink:type="simple">
          <person-group><name name-style="western"><surname>Kamalaveni</surname><given-names>S</given-names></name></person-group> (<year>1950</year>) <article-title>On hermit-crabs (family <tp:taxon-name><tp:taxon-name-part taxon-name-part-type="family">Paguridae</tp:taxon-name-part></tp:taxon-name>) in the collection of the Indian Museum.</article-title> <source>Records of the Indian Museum</source> <volume>47</volume>: <fpage>77</fpage>–<lpage>85</lpage>.</mixed-citation></ref></ref-list></tp:taxon-treatment>
