# Supplementary material for: A revision of “blanket-hermit crabs” of the genus Paguropsis Henderson, 1888, with the description of a new genus and five new species (Crustacea, Anomura, Diogenidae)
Source: Zookeys. 2018 Apr 23;(752):17–97. doi: 10.3897/zookeys.752.23712 (PMC5928055; doi:10.3897/zookeys.752.23712)
Supplement: XML Treatment for Paguropsis confusa [file zookeys.752.23712-treatment4.xml]

<!DOCTYPE tp:taxon-treatment
  PUBLIC "-//TaxonX//DTD Taxonomic Treatment Publishing DTD v0 20100105//EN" "tax-treatment-NSO.dtd">
<tp:taxon-treatment xmlns:tp="http://www.plazi.org/taxpub"><tp:treatment-meta><kwd-group><label>Taxon classification</label><kwd><named-content xmlns:xlink="http://www.w3.org/1999/xlink" content-type="kingdom">Animalia</named-content></kwd><kwd><named-content xmlns:xlink="http://www.w3.org/1999/xlink" content-type="order">Decapoda</named-content></kwd><kwd><named-content xmlns:xlink="http://www.w3.org/1999/xlink" content-type="family">Diogenidae</named-content></kwd></kwd-group><mixed-citation publication-type="journal"><person-group><name><surname>Lemaitre</surname><given-names>Rafael</given-names></name><name><surname>Rahayu</surname><given-names>Dwi Listyo</given-names></name><name><surname>Komai</surname><given-names>Tomoyuki</given-names></name></person-group><article-title>A revision of “blanket-hermit crabs” of the genus <italic><tp:taxon-name><tp:taxon-name-part taxon-name-part-type="genus" reg="Paguropsis">Paguropsis</tp:taxon-name-part></tp:taxon-name></italic> Henderson, 1888, with the description of a new genus and five new species (<tp:taxon-name><tp:taxon-name-part taxon-name-part-type="subphylum">Crustacea</tp:taxon-name-part></tp:taxon-name>, <tp:taxon-name><tp:taxon-name-part taxon-name-part-type="infraorder">Anomura</tp:taxon-name-part></tp:taxon-name>, <tp:taxon-name><tp:taxon-name-part taxon-name-part-type="family">Diogenidae</tp:taxon-name-part></tp:taxon-name>)</article-title><source>Zookeys</source><day>23</day><month>4</month><year>2018</year><volume>2018</volume><issue>752</issue><fpage>17</fpage><lpage>97</lpage><pub-id pub-id-type="doi">10.3897/zookeys.752.23712</pub-id></mixed-citation></tp:treatment-meta><tp:nomenclature><tp:taxon-name>
              <tp:taxon-name-part taxon-name-part-type="genus" reg="Paguropsis">Paguropsis</tp:taxon-name-part>
              <tp:taxon-name-part taxon-name-part-type="species" reg="confusa">confusa</tp:taxon-name-part>
              <object-id xmlns:xlink="http://www.w3.org/1999/xlink" content-type="zoobank" xlink:type="simple">http://zoobank.org/D5200836-E6C3-4033-A9FB-680981F9D5FC</object-id>
            </tp:taxon-name><tp:taxon-status xmlns:xlink="http://www.w3.org/1999/xlink" xlink:type="simple">sp. n.</tp:taxon-status><xref ref-type="fig" rid="F8">Figs 8D</xref><xref ref-type="fig" rid="F11">, 11</xref><xref ref-type="fig" rid="F12">, 12</xref><xref ref-type="fig" rid="F13">, 13</xref><xref ref-type="fig" rid="F14">, 14D</xref><xref ref-type="fig" rid="F28">, 28C, D</xref><xref ref-type="table" rid="T1">, Table 1</xref></tp:nomenclature><tp:treatment-sec sec-type="type material" id="SECID0EMHDI"><title>Type material.</title><p>Holotype, male 13.6 mm, Philippines, Bohol Sea, Maribojoc Bay, PANGLAO 2005, <abbrev xmlns:xlink="http://www.w3.org/1999/xlink" xlink:title="navire océanographique" id="ABBRID0ESHDI" xlink:type="simple">NO</abbrev> <italic>DA-BFAR</italic>, <abbrev xmlns:xlink="http://www.w3.org/1999/xlink" xlink:title="station" id="ABBRID0EYHDI" xlink:type="simple">sta</abbrev> <abbrev xmlns:xlink="http://www.w3.org/1999/xlink" xlink:title="beam trawl" id="ABBRID0E3HDI" xlink:type="simple">CP</abbrev> 2331, <named-content xmlns:xlink="http://www.w3.org/1999/xlink" content-type="dwc:verbatimCoordinates" xlink:type="simple"><named-content content-type="geo-json" specific-use="{&#34;type&#34;:&#34;Point&#34;,&#34;coordinates&#34;:[123.800000,9.650000]}" id="NCID0EDIDI" xlink:type="simple">09°39'N, 123°48'E</named-content></named-content>, 256–268 m, 22 May 2005 (<named-content xmlns:xlink="http://www.w3.org/1999/xlink" content-type="dwc:institutional_code" xlink:type="simple">MNHN</named-content> 50015).</p></tp:treatment-sec><tp:treatment-sec sec-type="Paratypes" id="SECID0ENIDI"><title>Paratypes.</title><p>
              <italic>Philippines</italic>: MUSORSTOM 1, <abbrev xmlns:xlink="http://www.w3.org/1999/xlink" xlink:title="navire océanographique" id="ABBRID0EVIDI" xlink:type="simple">NO</abbrev> <italic>Vauban</italic>: N of Lubang, <abbrev xmlns:xlink="http://www.w3.org/1999/xlink" xlink:title="station" id="ABBRID0E2IDI" xlink:type="simple">sta</abbrev> <abbrev xmlns:xlink="http://www.w3.org/1999/xlink" xlink:title="otter trawl" id="ABBRID0E6IDI" xlink:type="simple">CC</abbrev> 12, <named-content xmlns:xlink="http://www.w3.org/1999/xlink" content-type="dwc:verbatimCoordinates" xlink:type="simple"><named-content content-type="geo-json" specific-use="{&#34;type&#34;:&#34;Point&#34;,&#34;coordinates&#34;:[120.283333,14.000000]}" id="NCID0EGJDI" xlink:type="simple">14°00'N, 120°17'E</named-content></named-content>, 187–210 m, 20 Mar 1976: 5 males 9.7–11.2 mm, 3 females 7.9–9.7 mm, 2 <abbrev xmlns:xlink="http://www.w3.org/1999/xlink" xlink:title="ovigerous female(s)" id="ABBRID0ELJDI" xlink:type="simple">ovig</abbrev> females 9.2, 10.4 mm (<named-content xmlns:xlink="http://www.w3.org/1999/xlink" content-type="dwc:institutional_code" xlink:type="simple">MNHN</named-content>-IU-2014–9397). MUSORSTOM 3, <abbrev xmlns:xlink="http://www.w3.org/1999/xlink" xlink:title="navire océanographique" id="ABBRID0EUJDI" xlink:type="simple">NO</abbrev> <italic>Coriolis</italic>: W of Luçon, <abbrev xmlns:xlink="http://www.w3.org/1999/xlink" xlink:title="station" id="ABBRID0E1JDI" xlink:type="simple">sta</abbrev> <abbrev xmlns:xlink="http://www.w3.org/1999/xlink" xlink:title="beam trawl" id="ABBRID0E5JDI" xlink:type="simple">CP</abbrev> 90, <named-content xmlns:xlink="http://www.w3.org/1999/xlink" content-type="dwc:verbatimCoordinates" xlink:type="simple"><named-content content-type="geo-json" specific-use="{&#34;type&#34;:&#34;Point&#34;,&#34;coordinates&#34;:[120.316667,14.000000]}" id="NCID0EFKDI" xlink:type="simple">14°00'N, 120°19'E</named-content></named-content>, 195 m, 31 May 1985: 9 males 6.9–10.3 mm, 1 female 9.7 mm (<named-content xmlns:xlink="http://www.w3.org/1999/xlink" content-type="dwc:institutional_code" xlink:type="simple">USNM</named-content> 1441901); N Cebu Island, <abbrev xmlns:xlink="http://www.w3.org/1999/xlink" xlink:title="station" id="ABBRID0EPKDI" xlink:type="simple">sta</abbrev> <abbrev xmlns:xlink="http://www.w3.org/1999/xlink" xlink:title="beam trawl" id="ABBRID0ETKDI" xlink:type="simple">CP</abbrev> 143, <named-content xmlns:xlink="http://www.w3.org/1999/xlink" content-type="dwc:verbatimCoordinates" xlink:type="simple"><named-content content-type="geo-json" specific-use="{&#34;type&#34;:&#34;Point&#34;,&#34;coordinates&#34;:[124.183333,11.483333]}" id="NCID0E1KDI" xlink:type="simple">11°29'N, 124°11'E</named-content></named-content>, 205–214 m, 7 Jun 1985: 1 male 20.9 mm (<named-content xmlns:xlink="http://www.w3.org/1999/xlink" content-type="dwc:institutional_code" xlink:type="simple">MNHN</named-content>-IU-2014–9396); NE of Cebu Island, <abbrev xmlns:xlink="http://www.w3.org/1999/xlink" xlink:title="station" id="ABBRID0EELDI" xlink:type="simple">sta</abbrev> <abbrev xmlns:xlink="http://www.w3.org/1999/xlink" xlink:title="beam trawl" id="ABBRID0EILDI" xlink:type="simple">CP</abbrev> 145, <named-content xmlns:xlink="http://www.w3.org/1999/xlink" content-type="dwc:verbatimCoordinates" xlink:type="simple"><named-content content-type="geo-json" specific-use="{&#34;type&#34;:&#34;Point&#34;,&#34;coordinates&#34;:[124.066667,11.016667]}" id="NCID0EPLDI" xlink:type="simple">11°01'N, 124°04'E</named-content></named-content>, 214–246 m, 7 Jun 1985: 4 males 9.8–13.5 mm, 2 <abbrev xmlns:xlink="http://www.w3.org/1999/xlink" xlink:title="ovigerous female(s)" id="ABBRID0EULDI" xlink:type="simple">ovig</abbrev> females 11.0, 11.7 mm (<named-content xmlns:xlink="http://www.w3.org/1999/xlink" content-type="dwc:institutional_code" xlink:type="simple">MNHN</named-content>-IU-2014–9398). LUMIWAN 2008, <abbrev xmlns:xlink="http://www.w3.org/1999/xlink" xlink:title="navire océanographique" id="ABBRID0E4LDI" xlink:type="simple">NO</abbrev> <italic>DA-BFAR</italic>: N of Lubang, <abbrev xmlns:xlink="http://www.w3.org/1999/xlink" xlink:title="station" id="ABBRID0EDMDI" xlink:type="simple">sta</abbrev> <abbrev xmlns:xlink="http://www.w3.org/1999/xlink" xlink:title="beam trawl" id="ABBRID0EHMDI" xlink:type="simple">CP</abbrev> 2867, <named-content xmlns:xlink="http://www.w3.org/1999/xlink" content-type="dwc:verbatimCoordinates" xlink:type="simple"><named-content content-type="geo-json" specific-use="{&#34;type&#34;:&#34;Point&#34;,&#34;coordinates&#34;:[120.200000,14.033333]}" id="NCID0EOMDI" xlink:type="simple">14°02'N, 120°12'E</named-content></named-content>, 189–93 m, 23 Mar 2008: sex indet, not examined, color photograph (Fig. <xref ref-type="fig" rid="F28">28D</xref>) (<named-content xmlns:xlink="http://www.w3.org/1999/xlink" content-type="dwc:institutional_code" xlink:type="simple">MNHN</named-content>).</p><p>
              <italic>South China Sea</italic>: <abbrev xmlns:xlink="http://www.w3.org/1999/xlink" xlink:title="Invertébrés Marins" id="ABBRID0EANDI" xlink:type="simple">INVMAR</abbrev>, [off Vietnam], <abbrev xmlns:xlink="http://www.w3.org/1999/xlink" xlink:title="station" id="ABBRID0EENDI" xlink:type="simple">sta</abbrev> 69, Cr. 4/63, 15°55'44"N, 15°57'54"N, 109°8'30"E –109°36'30"E, 260–315 m, 16 Sep 1963: 3 males 7.6–11.8 mm (<named-content xmlns:xlink="http://www.w3.org/1999/xlink" content-type="dwc:institutional_code" xlink:type="simple">MNHN</named-content>-IU–2014–9419, = <named-content xmlns:xlink="http://www.w3.org/1999/xlink" content-type="dwc:institutional_code" xlink:type="simple">MNHN</named-content> Pg 2314). Hong Kong: Cr. 4163, <abbrev xmlns:xlink="http://www.w3.org/1999/xlink" xlink:title="station" id="ABBRID0ESNDI" xlink:type="simple">sta</abbrev> 66, Tr. 56, coll. Hong Kong Fisheries Research Station, [no other data]: 1 female 6.4 mm (<named-content xmlns:xlink="http://www.w3.org/1999/xlink" content-type="dwc:institutional_code" xlink:type="simple">MNHN</named-content>-IU-2013–5658).</p><p>
              <italic>Indonesia</italic>: CORINDON 2, <abbrev xmlns:xlink="http://www.w3.org/1999/xlink" xlink:title="navire océanographique" id="ABBRID0E6NDI" xlink:type="simple">NO</abbrev> <italic>Coriolis</italic>: Kalimantan, Makassar Straits, <abbrev xmlns:xlink="http://www.w3.org/1999/xlink" xlink:title="station" id="ABBRID0EFODI" xlink:type="simple">sta</abbrev> CH 208, <named-content xmlns:xlink="http://www.w3.org/1999/xlink" content-type="dwc:verbatimCoordinates" xlink:type="simple"><named-content content-type="geo-json" specific-use="{&#34;type&#34;:&#34;Point&#34;,&#34;coordinates&#34;:[117.866667,-0.250000]}" id="NCID0EMODI" xlink:type="simple">00°15'S, 117°52'E</named-content></named-content>, 150 m, 31 Oct 1980: 1 male 10.3 mm (<named-content xmlns:xlink="http://www.w3.org/1999/xlink" content-type="dwc:institutional_code" xlink:type="simple">MNHN</named-content>-IU-2014–9377).</p><p>
              <italic>Western Indian Ocean</italic>: MIRIKY: Madagascar, between Nosy-bé and Banc du Leven, <abbrev xmlns:xlink="http://www.w3.org/1999/xlink" xlink:title="station" id="ABBRID0E1ODI" xlink:type="simple">sta</abbrev> <abbrev xmlns:xlink="http://www.w3.org/1999/xlink" xlink:title="beam trawl" id="ABBRID0E5ODI" xlink:type="simple">CP</abbrev> 3188, <named-content xmlns:xlink="http://www.w3.org/1999/xlink" content-type="dwc:verbatimCoordinates" xlink:type="simple"><named-content content-type="geo-json" specific-use="{&#34;type&#34;:&#34;Point&#34;,&#34;coordinates&#34;:[48.366667,-12.516667]}" id="NCID0EFPDI" xlink:type="simple">12°31'S, 48°22'E</named-content></named-content>, 298–301 m, 27 Jun 2009, colls. P Bouchet, N Puillandre &amp; B Richer de Forges: 2 specimens not examined, identified and sexed from color photographs, 1 female (#50), 1 <abbrev xmlns:xlink="http://www.w3.org/1999/xlink" xlink:title="ovigerous female(s)" id="ABBRID0EKPDI" xlink:type="simple">ovig</abbrev> female (#51) (<named-content xmlns:xlink="http://www.w3.org/1999/xlink" content-type="dwc:institutional_code" xlink:type="simple">MNHN</named-content>). MAINBAZA, <abbrev xmlns:xlink="http://www.w3.org/1999/xlink" xlink:title="navire océanographique" id="ABBRID0ETPDI" xlink:type="simple">NO</abbrev> <italic>Vizconde de Eza</italic>: Mozambique Channel, Maputo transect, <abbrev xmlns:xlink="http://www.w3.org/1999/xlink" xlink:title="station" id="ABBRID0EZPDI" xlink:type="simple">sta</abbrev> <abbrev xmlns:xlink="http://www.w3.org/1999/xlink" xlink:title="beam trawl" id="ABBRID0E4PDI" xlink:type="simple">CP</abbrev> 3134, <named-content xmlns:xlink="http://www.w3.org/1999/xlink" content-type="dwc:verbatimCoordinates" xlink:type="simple"><named-content content-type="geo-json" specific-use="{&#34;type&#34;:&#34;Point&#34;,&#34;coordinates&#34;:[35.233333,-25.183333]}" id="NCID0EEQDI" xlink:type="simple">25°11'S, 35°14'E</named-content></named-content>, 303–403 m, 10 Apr 2009, colls. P Bouchet, J Rosado &amp; E Strong: sex indet. (specimen #23), not examined, color photograph (Fig. <xref ref-type="fig" rid="F8">8D</xref>) (<named-content xmlns:xlink="http://www.w3.org/1999/xlink" content-type="dwc:institutional_code" xlink:type="simple">MNHN</named-content>). DST/NRF ACEP: off Durban, KwaZulu-Natal, South Africa, RY <italic>Angra Pequena</italic>, <abbrev xmlns:xlink="http://www.w3.org/1999/xlink" xlink:title="station" id="ABBRID0EUQDI" xlink:type="simple">sta</abbrev> R45 Echinoderm Extravaganza, <named-content xmlns:xlink="http://www.w3.org/1999/xlink" content-type="dwc:verbatimCoordinates" xlink:type="simple"><named-content content-type="geo-json" specific-use="{&#34;type&#34;:&#34;Point&#34;,&#34;coordinates&#34;:[31.196000,-29.880000]}" id="NCID0E2QDI" xlink:type="simple">29°52.80'S, 31°11.76'E</named-content></named-content>, 215 m, 23 Jun 2016, <abbrev xmlns:xlink="http://www.w3.org/1999/xlink" xlink:title="remotely operated vehicle" id="ABBRID0EARDI" xlink:type="simple">ROV</abbrev>: specimen not collected, color photograph <italic>in situ</italic> (Fig. <xref ref-type="fig" rid="F28">28C</xref>).</p><p>[<italic>Locality uncertain</italic>]: <abbrev xmlns:xlink="http://www.w3.org/1999/xlink" xlink:title="Invertébrés Marins" id="ABBRID0EORDI" xlink:type="simple">INVMAR</abbrev>: <abbrev xmlns:xlink="http://www.w3.org/1999/xlink" xlink:title="station" id="ABBRID0ESRDI" xlink:type="simple">sta</abbrev> 8, 5 Dec 1963 [no other data]: 1 male 10.3 mm (<named-content xmlns:xlink="http://www.w3.org/1999/xlink" content-type="dwc:institutional_code" xlink:type="simple">MNHN</named-content>-IU-2014–9424, = <named-content xmlns:xlink="http://www.w3.org/1999/xlink" content-type="dwc:institutional_code" xlink:type="simple">MNHN</named-content>-Pg 2312); <abbrev xmlns:xlink="http://www.w3.org/1999/xlink" xlink:title="station" id="ABBRID0EASDI" xlink:type="simple">sta</abbrev> 26, [no other data]: 4 males 5.5–11.8 mm, 1 female 7.1 mm (<named-content xmlns:xlink="http://www.w3.org/1999/xlink" content-type="dwc:institutional_code" xlink:type="simple">MNHN</named-content>-IU-2014–9421, = <named-content xmlns:xlink="http://www.w3.org/1999/xlink" content-type="dwc:institutional_code" xlink:type="simple">MNHN</named-content> Pg 2319); <abbrev xmlns:xlink="http://www.w3.org/1999/xlink" xlink:title="station" id="ABBRID0EOSDI" xlink:type="simple">sta</abbrev> 28, [no other data]: 3 <abbrev xmlns:xlink="http://www.w3.org/1999/xlink" xlink:title="ovigerous female(s)" id="ABBRID0ESSDI" xlink:type="simple">ovig</abbrev> females 8.1–11.3 mm (<named-content xmlns:xlink="http://www.w3.org/1999/xlink" content-type="dwc:institutional_code" xlink:type="simple">MNHN</named-content>-IU-2014–9420, = <named-content xmlns:xlink="http://www.w3.org/1999/xlink" content-type="dwc:institutional_code" xlink:type="simple">MNHN</named-content> Pg 2318); <abbrev xmlns:xlink="http://www.w3.org/1999/xlink" xlink:title="station" id="ABBRID0EATDI" xlink:type="simple">sta</abbrev> 64, 16 Sep 1963: 3 males 6.2–9.7 mm, 2 females 5.2, 7.3 mm (<named-content xmlns:xlink="http://www.w3.org/1999/xlink" content-type="dwc:institutional_code" xlink:type="simple">MNHN</named-content>-IU-2014–9417, = <named-content xmlns:xlink="http://www.w3.org/1999/xlink" content-type="dwc:institutional_code" xlink:type="simple">MNHN</named-content> Pg 2317).</p></tp:treatment-sec><tp:treatment-sec sec-type="description" id="SECID0EOTDI"><title>Description.</title><p>
              <italic>Shield</italic> (Figs <xref ref-type="fig" rid="F8">8D</xref>, <xref ref-type="fig" rid="F11">11A</xref>, <xref ref-type="fig" rid="F12">12A</xref>) subtriangular, ca. 1.3 times as long as broad; dorsal surface glabrous except for anterolateral setae and transverse fringe of short setae on sloping anterior margins of gastric region; anterior margin between rostrum and lateral projections concave; lateral projections broadly triangular, each terminating in small spine; posterior margin roundly truncate; lateroventral distal angle produced into strong blunt spine adjacent to proximal margin of first antennal segment. Rostrum (Figs <xref ref-type="fig" rid="F8">8D</xref>, <xref ref-type="fig" rid="F11">11A</xref>, <xref ref-type="fig" rid="F12">12A</xref>) acutely subtriangular, arched dorsally, strongly produced and extending to distal margin of ocular acicles; with distinct rounded dorsal longitudinal ridge having few short setae laterally, and 1 minute subterminal spine. Branchiostegite with 1 spine on dorsodistal angle of anterodorsal plate, and setose distal margin.</p><fig id="F11" position="float" orientation="portrait"><label>Figure 11.</label><caption><p>
                  <italic><tp:taxon-name><tp:taxon-name-part taxon-name-part-type="genus" reg="Paguropsis">Paguropsis</tp:taxon-name-part> <tp:taxon-name-part taxon-name-part-type="species" reg="confusa">confusa</tp:taxon-name-part></tp:taxon-name></italic> sp. n., holotype male, 13.6 mm, Philippines, PANGLAO 2005, <abbrev xmlns:xlink="http://www.w3.org/1999/xlink" xlink:title="station" id="ABBRID0EBVDI" xlink:type="simple">sta</abbrev> <abbrev xmlns:xlink="http://www.w3.org/1999/xlink" xlink:title="beam trawl" id="ABBRID0EFVDI" xlink:type="simple">CP</abbrev> 2331 (<named-content xmlns:xlink="http://www.w3.org/1999/xlink" content-type="dwc:institutional_code" xlink:type="simple">MNHN</named-content> 50015). <bold>A</bold> shield, cephalic appendages, and anterior portion of posterior carapace, dorsal <bold>B</bold> chelae, dorsal <bold>C</bold> coxae of pereopods 1–3, and sternites IX–XI, ventral <bold>D</bold> chela of left pereopod 4, lateral. Scale bars: 3 mm (<bold>A–C</bold>), 1 mm (<bold>D</bold>).</p></caption><graphic xmlns:xlink="http://www.w3.org/1999/xlink" xlink:href="zookeys-752-017-g011.jpg" position="float" orientation="portrait" xlink:type="simple" id="oo_198589.jpg"/></fig><fig id="F12" position="float" orientation="portrait"><label>Figure 12.</label><caption><p>
                  <italic><tp:taxon-name><tp:taxon-name-part taxon-name-part-type="genus" reg="Paguropsis">Paguropsis</tp:taxon-name-part> <tp:taxon-name-part taxon-name-part-type="species" reg="confusa">confusa</tp:taxon-name-part></tp:taxon-name></italic> sp. n., holotype male, 13.6 mm, Philippines, PANGLAO 2005, <abbrev xmlns:xlink="http://www.w3.org/1999/xlink" xlink:title="station" id="ABBRID0ESWDI" xlink:type="simple">sta</abbrev> <abbrev xmlns:xlink="http://www.w3.org/1999/xlink" xlink:title="beam trawl" id="ABBRID0EWWDI" xlink:type="simple">CP</abbrev> 2331 (<named-content xmlns:xlink="http://www.w3.org/1999/xlink" content-type="dwc:institutional_code" xlink:type="simple">MNHN</named-content> 50015). <bold>A</bold> shield and cephalic appendages, dorsal <bold>B</bold> left pereopod 4, lateral <bold>C</bold> left pereopod 5, lateral <bold>D</bold> uropods and telson, dorsal. Scale bars: 5 mm (<bold>A–C</bold>), 2 mm (<bold>D</bold>).</p></caption><graphic xmlns:xlink="http://www.w3.org/1999/xlink" xlink:href="zookeys-752-017-g012.jpg" position="float" orientation="portrait" xlink:type="simple" id="oo_198590.jpg"/></fig><p>
              <italic>Ocular peduncles</italic> ca. 0.4 length of shield, constricted medially and broadening distally, glabrous except for dorsal longitudinal row of short setae; corneas strongly dilated, diameter 0.5–0.6 total peduncular length (including the cornea). Ocular acicles small, triangular, each armed with distal spine directed anteriorly.</p><p>Antennular peduncles when fully extended overreaching distal margins of corneas by full length of ultimate peduncular segment; ultimate and penultimate segments <!--PageBreak-->glabrous or at most with scattered short setae; basal segment with ventromesial tuft of setae distally; lateral face with distal subrectangular lobe, small medial spine, and setose lobe proximally.</p><p>
              <italic>Antennal peduncles</italic> overreaching distal corneal margins by ca. 0.3 length of ultimate segments. Fifth and fourth segments unarmed, nearly glabrous except for scattered short setae. Third segment with setose spine at ventrodistal angle. Second segment with dorsolateral distal angle produced, terminating in small simple or bifid spine; mesial margin rounded, setose, dorsomesial distal angle with small spine. First segment unarmed except for setae on lateral face. Antennal acicle relatively short, reaching at most <!--PageBreak-->to distal margin of optic calathus, slender, nearly straight and terminating in sharp spine, with few long setae distally. Antennal flagellum long, reaching to distal end of cheliped fingers, with few, scattered short setae less than 1 flagellar article in length.</p><!--PageBreak--><p>
              <italic>Mouthparts</italic> not markedly different from those described for <italic><tp:taxon-name><tp:taxon-name-part taxon-name-part-type="genus" reg="Paguropsis">Paguropsis</tp:taxon-name-part> <tp:taxon-name-part taxon-name-part-type="species" reg="typica">typica</tp:taxon-name-part></tp:taxon-name></italic> (see Fig. <xref ref-type="fig" rid="F4">4A–F</xref>). Maxilliped 3 with exopod ca. 4.1 times as long as broad.</p><p>
              <italic>Chelipeds</italic> (Figs <xref ref-type="fig" rid="F8">8D</xref>, <xref ref-type="fig" rid="F11">11B</xref>) subequal, similar in armature and setation; dorsal surfaces of chelae and carpi covered with moderately dense tufts or short rows of long, bristle-like setae not hiding ornamentation beneath; ventral surfaces of palms smooth except for 2 submedian longitudinal rows of well-spaced low tubercles each with tuft of long bristle-like setae. Dactyl and fixed finger with narrow hiatus proximally when closed, forming spoon-like shape in ventral view when closed; each terminating in small curved corneous claw and subdistal blunt calcareous tooth ventral to claw, both claws and teeth interlocking when fingers closed; cutting edge of dactyl with terminal row of small, fused corneous teeth on distal one-third, and row of unequal calcareous teeth on proximal two-thirds; cutting edge of fixed finger with row of blunt calcareous teeth decreasing in size distally. Dactyl ca. 1.2 times as long as palm; dorsal surface convex, with numerous tufts of long bristle-like setae, and few small blunt spines proximally; dorsomesial margin rounded, usually with patch of short dense plumose setae medially; ventral face with well-spaced tufts of long bristle-like setae inserted at bases of small tubercles, lacking spines. Fixed finger with dorsal, lateral, and ventral surfaces similar to dactyl in armature. Palm as long as carpus, dorsal surface covered with numerous small spines arranged in more or less irregular longitudinal rows of spines with tufts of long setae; dorsomesial margin with row of 6–8 spines with tufts of long setae; dorsolateral margin rounded, not delimited, with irregular rows of small tubercles or spines, each accompanied by long setae. Carpus 0.5–0.6 times length of merus; dorsal and dorsolateral surfaces with well-spaced spines or short transverse rows of 2 or 3 small spines each bearing tufts of long setae; dorsolateral margin rounded; dorsomesial margin with row of strong spines each bearing tufts of long setae; mesial surface with short transverse rows of bristle-like setae, otherwise smooth; ventral surface smooth except for fringe of long setae on ventrodistal margin extending on to mesial surface. Merus nearly as long as chela, subtriangular in cross-section; dorsal margin with row of low protuberances each bearing transverse row of 2 or 3 small tubercles and bearing tuft of long setae; ventromesial and ventrolateral margins each with irregular row of spines with tufts of long setae; lateral and mesial surfaces with tufts of long and short setae. Ischium with row of small spines on ventrolateral margin. Basis with ventromesial row of long setae. Coxa with well-marked longitudinal fissure (Fig. <xref ref-type="fig" rid="F11">11C</xref>) on ventral surface.</p><p>
              <italic>Pereopods 2 and 3</italic> (Figs <xref ref-type="fig" rid="F8">8D</xref>, <xref ref-type="fig" rid="F13">13A–D</xref>) similar in armature and setation, distinctly dissimilar in length, with pereopod 2 distinctly shorter than pereopod 3. Dactyls ca. 1.4 (pereopod 2) or 2.3 (pereopod 3) times as long as propodi, broadly curved, each terminating in sharp corneous claw; dorsolateral and dorsomesial margins with short oblique rows of bristle-like setae; dactyl of pereopod 3 becoming slender distally, ca. 1.4 times as long as dactyl of pereopod 2; lateral surface with proximal third having shallow or weakly distinct longitudinal concavity; ventromesial margin armed with 10–15 minute corneous spinules (pereopod 2) or unarmed (pereopod 3), and with tufts of long bristle-like setae. Propodi ca. 1.4 (pereopod 2) or 1.1 (pereopod 3) times as long as carpi; dorsal surfaces with short tufts of setae, ventral surfaces with tufts of <!--PageBreak-->long setae. Carpi unarmed except for tufts of setae dorsally and distolateral fringe of long setae. Meri with fringe of long setae on ventral margins; ventral margin of merus of pereopod 2 with or without row of small blunt spines (frequently lacking or fewer spines in specimens <abbrev xmlns:xlink="http://www.w3.org/1999/xlink" xlink:title="shield length" id="ABBRID0EQZDI" xlink:type="simple">SL</abbrev> ≤ 11.0 mm) hidden by setae. Ischia armed with row of few small spines and long setae (pereopod 2) or unarmed and scattered setae (pereopod 3). Coxae with ventromesial margin sparsely setose; coxae of pereopods 3 (Fig. <xref ref-type="fig" rid="F11">11C</xref>) narrowly separated by 0.2 ventral length of 1 coxa. Sternite XI (Fig. <xref ref-type="fig" rid="F11">11C</xref>) having anterior lobe flat or weakly concave medially, glabrous; posterior lobes compressed, each with transverse fringe of setae.</p><fig id="F13" position="float" orientation="portrait"><label>Figure 13.</label><caption><p>
                  <italic><tp:taxon-name><tp:taxon-name-part taxon-name-part-type="genus" reg="Paguropsis">Paguropsis</tp:taxon-name-part> <tp:taxon-name-part taxon-name-part-type="species" reg="confusa">confusa</tp:taxon-name-part></tp:taxon-name></italic> sp. n., Philippines, holotype male 13.6 mm, PANGLAO 2005, <abbrev xmlns:xlink="http://www.w3.org/1999/xlink" xlink:title="station" id="ABBRID0EP1DI" xlink:type="simple">sta</abbrev> <abbrev xmlns:xlink="http://www.w3.org/1999/xlink" xlink:title="beam trawl" id="ABBRID0ET1DI" xlink:type="simple">CP</abbrev> 2331 (<named-content xmlns:xlink="http://www.w3.org/1999/xlink" content-type="dwc:institutional_code" xlink:type="simple">MNHN</named-content> 50015). <bold>A</bold> left pereopod 2, lateral <bold>B</bold> dactyl of same, mesial <bold>C</bold> left pereopod 3, lateral <bold>D</bold> dactyl of same, mesial. Scale bars: 5 mm (<bold>A, B</bold>), 3 mm (<bold>C, B</bold>).</p></caption><graphic xmlns:xlink="http://www.w3.org/1999/xlink" xlink:href="zookeys-752-017-g013.jpg" position="float" orientation="portrait" xlink:type="simple" id="oo_198591.jpg"/></fig><p>
              <italic>Pereopod 4</italic> (Figs <xref ref-type="fig" rid="F12">12B</xref>, <xref ref-type="fig" rid="F14">14D</xref>) with chela as long as carpus and 3.2–3.6 times as long as high, palm 1.8–2.0 times as long as high. Dactyl and fixed finger leaving wide gap when <!--PageBreak-->closed, each terminating in sharp, inwardly curved corneous claw crossing when closed. Dactyl strongly curved inward, dorsal margin with row of short setae; cutting edge with ventrolateral distal row of up to 8 small corneous-tipped spines (in addition to corneous claw). Fixed finger curving inward, cutting edge with 3 or 4 strong corneous-tipped spines (in addition to corneous claw) arranged like bear claw; lateral face usually with 1–4 minute scale-like corneous spines near base of finger. Palm straight, ca. 2.1 as long as high; dorsal margin with 2 interspersed fringes of setae, 1 of short thick setae and 1 of long thin setae; ventral margin with tufts of setae continued sparsely on fixed finger. Carpus unarmed except for fringe of long setae on dorsal margin, and fringe of short thick setae on dorsodistal angle of lateral face; with scattered short setae ventrally. Merus 0.5–0.6 times as long as meri of pereopod 2 and pereopod 3, respectively. Sternite XII (Fig. <xref ref-type="fig" rid="F11">11C</xref>) weakly divided medially, each side with fringe of long dense setae.</p><fig id="F14" position="float" orientation="portrait"><label>Figure 14.</label><caption><p>
                  <bold>A</bold> <italic><tp:taxon-name><tp:taxon-name-part taxon-name-part-type="genus" reg="Paguropsis">Paguropsis</tp:taxon-name-part> <tp:taxon-name-part taxon-name-part-type="species" reg="typica">typica</tp:taxon-name-part></tp:taxon-name></italic> Henderson, 1888, male, 7.9 mm, MUSORSTOM 3, <abbrev xmlns:xlink="http://www.w3.org/1999/xlink" xlink:title="station" id="ABBRID0EU3DI" xlink:type="simple">sta</abbrev> <abbrev xmlns:xlink="http://www.w3.org/1999/xlink" xlink:title="beam trawl" id="ABBRID0EY3DI" xlink:type="simple">CP</abbrev> 90 (<named-content xmlns:xlink="http://www.w3.org/1999/xlink" content-type="dwc:institutional_code" xlink:type="simple">MNHN</named-content>-IU-2014–9411) <bold>B, C</bold> <italic><tp:taxon-name><tp:taxon-name-part taxon-name-part-type="genus" reg="Paguropsis">P.</tp:taxon-name-part> <tp:taxon-name-part taxon-name-part-type="species" reg="andersoni">andersoni</tp:taxon-name-part></tp:taxon-name></italic> (Alcock, 1899): B <abbrev xmlns:xlink="http://www.w3.org/1999/xlink" xlink:title="ovigerous female(s)" id="ABBRID0EO4DI" xlink:type="simple">ovig</abbrev> female, 11.2 mm, [Locality uncertain], <abbrev xmlns:xlink="http://www.w3.org/1999/xlink" xlink:title="Invertébrés Marins" id="ABBRID0ES4DI" xlink:type="simple">INVMAR</abbrev>, <abbrev xmlns:xlink="http://www.w3.org/1999/xlink" xlink:title="station" id="ABBRID0EW4DI" xlink:type="simple">sta</abbrev> 17 (<named-content xmlns:xlink="http://www.w3.org/1999/xlink" content-type="dwc:institutional_code" xlink:type="simple">MNHN</named-content>-IU-2014–9412), C male, 15.2 mm, Indonesia, KARUBAR, <abbrev xmlns:xlink="http://www.w3.org/1999/xlink" xlink:title="station" id="ABBRID0E64DI" xlink:type="simple">sta</abbrev> <abbrev xmlns:xlink="http://www.w3.org/1999/xlink" xlink:title="beam trawl" id="ABBRID0ED5DI" xlink:type="simple">CP</abbrev> 46 (<named-content xmlns:xlink="http://www.w3.org/1999/xlink" content-type="dwc:institutional_code" xlink:type="simple">USNM</named-content> 1442005) <bold>D</bold> <italic><tp:taxon-name><tp:taxon-name-part taxon-name-part-type="genus" reg="Paguropsis">P.</tp:taxon-name-part> <tp:taxon-name-part taxon-name-part-type="species" reg="confusa">confusa</tp:taxon-name-part></tp:taxon-name></italic> sp. n., holotype male, 13.6 mm, Philippines, PANGLAO 2005, <abbrev xmlns:xlink="http://www.w3.org/1999/xlink" xlink:title="station" id="ABBRID0EZ5DI" xlink:type="simple">sta</abbrev> <abbrev xmlns:xlink="http://www.w3.org/1999/xlink" xlink:title="beam trawl" id="ABBRID0E45DI" xlink:type="simple">CP</abbrev> 2331 (<named-content xmlns:xlink="http://www.w3.org/1999/xlink" content-type="dwc:institutional_code" xlink:type="simple">MNHN</named-content> 50015). <bold>A, B, D</bold> Left chela and carpus of pereopod 4, lateral <bold>C</bold> dactyl and fixed finger. Scale bars: 1 mm (<bold>A</bold>), 2 mm (<bold>B, D, C</bold>).</p></caption><graphic xmlns:xlink="http://www.w3.org/1999/xlink" xlink:href="zookeys-752-017-g014.jpg" position="float" orientation="portrait" xlink:type="simple" id="oo_198592.jpg"/></fig><p>
              <italic>Pereopod 5</italic> (Fig. <xref ref-type="fig" rid="F12">12C</xref>) with chela ca. 0.6 times as long as merus, with long, brush-like setae on dorsal and ventral surfaces; merus and carpus each with dorsal and ventral row of long setae. Dactyl with propodal rasp on ventral face. Propodal rasp consisting of minute, ovate scales, occupying 0.2 length of propodus. Ischium with setae dorsally and ventrally. Coxa with fringe of long bristle-like setae on rounded ventromesial distal angle.</p><!--PageBreak--><p>
              <italic>Male</italic> gonopod 1 with inferior lamella armed on distal margin with posterior row of slender, semitransparent hook-like spines, and 2–4 anterior irregular rows of small, straight or slightly curved corneous spines. Gonopod 2 with distal segment strongly twisted distally, densely setose; usually with unpaired, reduced pleopods 3–5 on left side or less frequently on right side, as follows: biramous pleopods 3 and 4, and uniramous, vestigial pleopod 5 (see “Variations”).</p><p>
              <italic>Female</italic> with unpaired pleopods 2–5 on left side or less frequently on right side, as follows: pleopods 2–4 biramous, well developed, and reduced biramous or uniramous and vestigial pleopod 5 (see “Variations”). Brood pouch large, subquadrate, distal margin scalloped and fringed with setae.</p><p>
              <italic>Uropodal exopods</italic> (Fig. <xref ref-type="fig" rid="F12">12D</xref>) slender, broadly curved, terminating in strong spine, anterior margin with fringe of long setae and row of well-spaced corneous-tipped spines; endopods short, strongly curved, anterior margin with long setae and 1 or 2 irregular rows of corneous-tipped spines; protopods with strong, ventrally curved proximal spine.</p><p>
              <italic>Telson</italic> (Fig. <xref ref-type="fig" rid="F12">12D</xref>) subrectangular, wider than long; posterior lobes separated by weak shallow median cleft, terminal margins unarmed except for fringe of long setae.</p></tp:treatment-sec><tp:treatment-sec sec-type="Genetic data" id="SECID0EVAAK"><title>Genetic data.</title><p>See Table <xref ref-type="table" rid="T1">1</xref>.</p></tp:treatment-sec><tp:treatment-sec sec-type="Color" id="SECID0E6AAK"><title>Color</title><p>(Figs <xref ref-type="fig" rid="F8">8D</xref>, <xref ref-type="fig" rid="F28">28C, D</xref>). Shield light orange except for pink medial area just posterior to rostrum. Ocular peduncles light orange except for white proximal margins and white distal margins bordering black corneas; ocular acicles mostly light orange except for white distal margins and white distal spine. Antennules light orange, flagella of similar but darker color than peduncle. Antennal peduncles light orange, and similar but lighter toned and somewhat transparent flagella. Chelipeds with white spines and tubercles; chelae white except for light orange proximally on dorsal surface of palms and near bases of dactyls and fixed fingers; carpi orange; meri with reddish dorsal margins, and two short dark red stripes on distolateral and distomesial margins. Pereopods 2 and 3 with white except as follows: dactyls each with orange stripe on lateral face interrupted at proximal one-fifth; propodi each with two broad orange bands (fading dorsally and ventrally), one band on lateral face proximally and another distally; carpi each with orange portion dorsodistally, ventrally, and proximally; meri each with light orange dorsal and ventral margins, and short orange band laterodistally; ischium with light orange dorsal margin.</p></tp:treatment-sec><tp:treatment-sec sec-type="etymology" id="SECID0ENBAK"><title>Etymology.</title><p>The specific name is derived from the Latin feminine singular of <italic>confuso</italic>, meaning confusion or disorder, and in reference to the state of morphological confusion that had prevented the unmasking of this and other new species under the name <italic><tp:taxon-name><tp:taxon-name-part taxon-name-part-type="genus" reg="Paguropsis">P.</tp:taxon-name-part> <tp:taxon-name-part taxon-name-part-type="species" reg="typica">typica</tp:taxon-name-part></tp:taxon-name></italic>.</p></tp:treatment-sec><tp:treatment-sec sec-type="distribution" id="SECID0EACAK"><title>Distribution.</title><p>Western Pacific: from Philippines, South China Sea, and Indonesia (Kalimantan) on the Macassar Strait. Western Indian Ocean: Mozambique Channel to off Durban, South Africa. Depth: 150 to 403 m.</p></tp:treatment-sec><tp:treatment-sec sec-type="habitat" id="SECID0EFCAK"><title>Habitat and symbiont.</title><p>Found with indeterminate species of acontiate anemone (see “Remarks” under genus).</p></tp:treatment-sec><tp:treatment-sec sec-type="variation" id="SECID0EKCAK"><title>Variations.</title><p>Among the 31 males and 16 females examined, 99% of males had pleopods 3–5 on the left side, and 37.5% of females had pleopods 2–5 on the left <!--PageBreak-->side. There is no other appreciable morphological variation other than that incorporated in the description.</p></tp:treatment-sec><tp:treatment-sec sec-type="Affinities" id="SECID0ESCAK"><title>Affinities.</title><p>This new species is superficially similar to <italic><tp:taxon-name><tp:taxon-name-part taxon-name-part-type="genus" reg="Paguropsis">P.</tp:taxon-name-part> <tp:taxon-name-part taxon-name-part-type="species" reg="andersoni">andersoni</tp:taxon-name-part></tp:taxon-name></italic>, from which it differs drastically in coloration and several other characters. Generally, <italic><tp:taxon-name><tp:taxon-name-part taxon-name-part-type="genus" reg="Paguropsis">P.</tp:taxon-name-part> <tp:taxon-name-part taxon-name-part-type="species" reg="confusa">confusa</tp:taxon-name-part></tp:taxon-name></italic> sp. n. has a delicate morphology, in particular the less strongly armed chelipeds and slenderer pereopods 2 and 3 than in <italic><tp:taxon-name><tp:taxon-name-part taxon-name-part-type="genus" reg="Paguropsis">P.</tp:taxon-name-part> <tp:taxon-name-part taxon-name-part-type="species" reg="andersoni">andersoni</tp:taxon-name-part></tp:taxon-name></italic> (see Figs <xref ref-type="fig" rid="F10">10A–D</xref>, <xref ref-type="fig" rid="F13">13A–D</xref>). The proximal one-third of the lateroproximal surface of the dactyl of pereopod 3 is weakly or indistinctly concave, whereas the lateroproximal surface is has a distinctly marked concavity in <italic><tp:taxon-name><tp:taxon-name-part taxon-name-part-type="genus" reg="Paguropsis">P.</tp:taxon-name-part> <tp:taxon-name-part taxon-name-part-type="species" reg="andersoni">andersoni</tp:taxon-name-part></tp:taxon-name></italic>. The coxae of pereopods 3 are narrowly separated from each other in both species (by 0.2 ventral length of 1 coxa), but the posterior lobes of sternite XI (Figs <xref ref-type="fig" rid="F5">5D</xref>, <xref ref-type="fig" rid="F11">11C</xref>) are noticeably less compressed in <italic><tp:taxon-name><tp:taxon-name-part taxon-name-part-type="genus" reg="Paguropsis">P.</tp:taxon-name-part> <tp:taxon-name-part taxon-name-part-type="species" reg="confusa">confusa</tp:taxon-name-part></tp:taxon-name></italic> sp. n. than in <italic><tp:taxon-name><tp:taxon-name-part taxon-name-part-type="genus" reg="Paguropsis">P.</tp:taxon-name-part> <tp:taxon-name-part taxon-name-part-type="species" reg="andersoni">andersoni</tp:taxon-name-part></tp:taxon-name></italic>. The discovery of the drastically different coloration patterns of these two species made possible, in part, the morphological separation of the two (compare Figs <xref ref-type="fig" rid="F8">8C, D</xref>, <xref ref-type="fig" rid="F28">28C, D</xref>).</p></tp:treatment-sec><tp:treatment-sec><!--Section generated to contain objects referenced in tp:taxon-treatment.--><fig id="F8" position="float" orientation="portrait"><label>Figure 8.</label><caption><p>
                  <bold>A, B</bold> <italic><tp:taxon-name><tp:taxon-name-part taxon-name-part-type="genus" reg="Paguropsis">Paguropsis</tp:taxon-name-part> <tp:taxon-name-part taxon-name-part-type="species" reg="typica">typica</tp:taxon-name-part></tp:taxon-name></italic> Henderson, 1888, Philippines, PANGLAO 2004, <abbrev xmlns:xlink="http://www.w3.org/1999/xlink" xlink:title="station" id="ABBRID0E2CBI" xlink:type="simple">sta</abbrev> T2 [#48] (<bold>A</bold>) and T2 [#54] (B) (photographs: T-Y Chan): <bold>A</bold> habitus, with carcinoecium <bold>B</bold> habitus, with carcinoecium removed <bold>C</bold> <italic><tp:taxon-name><tp:taxon-name-part taxon-name-part-type="genus" reg="Paguropsis">Paguropsis</tp:taxon-name-part> <tp:taxon-name-part taxon-name-part-type="species" reg="andersoni">andersoni</tp:taxon-name-part></tp:taxon-name></italic> (Alcock, 1899), habitus, MAINBAZA <abbrev xmlns:xlink="http://www.w3.org/1999/xlink" xlink:title="station" id="ABBRID0ESDBI" xlink:type="simple">sta</abbrev> <abbrev xmlns:xlink="http://www.w3.org/1999/xlink" xlink:title="otter trawl" id="ABBRID0EWDBI" xlink:type="simple">CC</abbrev> 3159 (#29) (<named-content xmlns:xlink="http://www.w3.org/1999/xlink" content-type="dwc:institutional_code" xlink:type="simple">MNHN</named-content>) (photograph: T-Y Chan) <bold>D</bold> <italic><tp:taxon-name><tp:taxon-name-part taxon-name-part-type="genus" reg="Paguropsis">Paguropsis</tp:taxon-name-part> <tp:taxon-name-part taxon-name-part-type="species" reg="confusa">confusa</tp:taxon-name-part></tp:taxon-name></italic> sp. n., MAINBAZA, <abbrev xmlns:xlink="http://www.w3.org/1999/xlink" xlink:title="station" id="ABBRID0EMEBI" xlink:type="simple">sta</abbrev> <abbrev xmlns:xlink="http://www.w3.org/1999/xlink" xlink:title="beam trawl" id="ABBRID0EQEBI" xlink:type="simple">CP</abbrev> 3134 (#23) (<named-content xmlns:xlink="http://www.w3.org/1999/xlink" content-type="dwc:institutional_code" xlink:type="simple">MNHN</named-content>) (photograph: T-Y Chan).</p></caption><graphic xmlns:xlink="http://www.w3.org/1999/xlink" xlink:href="zookeys-752-017-g008.jpg" position="float" orientation="portrait" xlink:type="simple" id="oo_198586.jpg"/></fig><fig id="F28" position="float" orientation="portrait"><label>Figure 28.</label><caption><p>
              <bold>A</bold> <italic><tp:taxon-name><tp:taxon-name-part taxon-name-part-type="genus" reg="Paguropsis">Paguropsis</tp:taxon-name-part> <tp:taxon-name-part taxon-name-part-type="species" reg="typica">typica</tp:taxon-name-part></tp:taxon-name></italic> Henderson, 1888: live specimen in sorting tray on board ship (photograph: B Richer de Forges) <bold>B</bold> <italic><tp:taxon-name><tp:taxon-name-part taxon-name-part-type="genus" reg="Paguropsis">Paguropsis</tp:taxon-name-part> <tp:taxon-name-part taxon-name-part-type="species" reg="andersoni">andersoni</tp:taxon-name-part></tp:taxon-name></italic> (Alcock, 1899), not collected, <abbrev xmlns:xlink="http://www.w3.org/1999/xlink" xlink:title="remotely operated vehicle" id="ABBRID0EVTFK" xlink:type="simple">ROV</abbrev>, KwaZulu-Natal, South Africa, DST/NRF ACEP Spatial Solutions cruise, Aliwal outer reef, off KwaZulu-Natal, RY <italic>Angra Pequena</italic>, <abbrev xmlns:xlink="http://www.w3.org/1999/xlink" xlink:title="station" id="ABBRID0E2TFK" xlink:type="simple">sta</abbrev> R50: specimen photographed <italic>in situ</italic> with <abbrev xmlns:xlink="http://www.w3.org/1999/xlink" xlink:title="remotely operated vehicle" id="ABBRID0EBUFK" xlink:type="simple">ROV</abbrev>, not collected (photograph: DST/NRF ACEP – Spatial Solutions project team) <bold>C, D</bold> <italic><tp:taxon-name><tp:taxon-name-part taxon-name-part-type="genus" reg="Paguropsis">Paguropsis</tp:taxon-name-part> <tp:taxon-name-part taxon-name-part-type="species" reg="confusa">confusa</tp:taxon-name-part></tp:taxon-name></italic> sp. n.: <bold>C</bold> specimen photographed <italic>in situ</italic> with <abbrev xmlns:xlink="http://www.w3.org/1999/xlink" xlink:title="remotely operated vehicle" id="ABBRID0EWUFK" xlink:type="simple">ROV</abbrev>, not collected, off Durban, KwaZulu-Natal, South Africa, DST/NRF ACEP Spatial Solutions Project cruise, <abbrev xmlns:xlink="http://www.w3.org/1999/xlink" xlink:title="station" id="ABBRID0E1UFK" xlink:type="simple">sta</abbrev> R45 Echinoderm Extravaganza (photograph: DST/NRF ACEP – Spatial Solutions project team) <bold>D</bold> not examined, Philippines, LUMIWAN <abbrev xmlns:xlink="http://www.w3.org/1999/xlink" xlink:title="beam trawl" id="ABBRID0EAVFK" xlink:type="simple">CP</abbrev> 2867–16 (photograph: T-Y Chan).</p></caption><graphic xmlns:xlink="http://www.w3.org/1999/xlink" xlink:href="zookeys-752-017-g028.jpg" position="float" orientation="portrait" xlink:type="simple" id="oo_198606.jpg"/></fig><table-wrap id="T1" position="float" orientation="portrait"><label>Table 1.</label><caption><p>List of species, collection site, museum catalog number of vouchers, and GenBank accession numbers for which mitochondrial COI barcode region and partial sequences of 12S and 16S rRNA were obtained in this report.</p></caption><table id="TID0EAFAC" rules="all"><tbody><tr><th rowspan="1" colspan="1">Species</th><th rowspan="1" colspan="1">Locality</th><th rowspan="1" colspan="1">Voucher deposition</th><th rowspan="1" colspan="1">COI GenBank no.</th><th rowspan="1" colspan="1">16S GenBank no.</th><th rowspan="1" colspan="1">12S GenBank no.</th></tr><tr><td rowspan="3" colspan="1">
                <italic><tp:taxon-name><tp:taxon-name-part taxon-name-part-type="genus" reg="Paguropsis">Paguropsis</tp:taxon-name-part> <tp:taxon-name-part taxon-name-part-type="species" reg="typica">typica</tp:taxon-name-part></tp:taxon-name></italic>
              </td><td rowspan="1" colspan="1">Philippines</td><td rowspan="1" colspan="1">
                <named-content xmlns:xlink="http://www.w3.org/1999/xlink" content-type="dwc:institutional_code" xlink:type="simple">MNHN</named-content>-IU-2014-9399</td><td rowspan="1" colspan="1">
                <ext-link xmlns:xlink="http://www.w3.org/1999/xlink" ext-link-type="gen" xlink:href="MG759674" xlink:type="simple">MG759674</ext-link>
              </td><td rowspan="1" colspan="1">
                <ext-link xmlns:xlink="http://www.w3.org/1999/xlink" ext-link-type="gen" xlink:href="MG759703" xlink:type="simple">MG759703</ext-link>
              </td><td rowspan="1" colspan="1">
                <ext-link xmlns:xlink="http://www.w3.org/1999/xlink" ext-link-type="gen" xlink:href="MG773703" xlink:type="simple">MG773703</ext-link>
              </td></tr><tr><td rowspan="1" colspan="1">Philippines</td><td rowspan="1" colspan="1">
                <named-content xmlns:xlink="http://www.w3.org/1999/xlink" content-type="dwc:institutional_code" xlink:type="simple">MNHN</named-content>-IU-2014-9427</td><td rowspan="1" colspan="1">–</td><td rowspan="1" colspan="1">
                <ext-link xmlns:xlink="http://www.w3.org/1999/xlink" ext-link-type="gen" xlink:href="MG759705" xlink:type="simple">MG759705</ext-link>
              </td><td rowspan="1" colspan="1">–</td></tr><tr><td rowspan="1" colspan="1">Philippines</td><td rowspan="1" colspan="1">
                <named-content xmlns:xlink="http://www.w3.org/1999/xlink" content-type="dwc:institutional_code" xlink:type="simple">MNHN</named-content>-IU-2014-9411</td><td rowspan="1" colspan="1">
                <ext-link xmlns:xlink="http://www.w3.org/1999/xlink" ext-link-type="gen" xlink:href="MG759677" xlink:type="simple">MG759677</ext-link>
              </td><td rowspan="1" colspan="1">
                <ext-link xmlns:xlink="http://www.w3.org/1999/xlink" ext-link-type="gen" xlink:href="MG759704" xlink:type="simple">MG759704</ext-link>
              </td><td rowspan="1" colspan="1">
                <ext-link xmlns:xlink="http://www.w3.org/1999/xlink" ext-link-type="gen" xlink:href="MG773704" xlink:type="simple">MG773704</ext-link>
              </td></tr><tr><td rowspan="2" colspan="1">
                <italic><tp:taxon-name><tp:taxon-name-part taxon-name-part-type="genus" reg="Paguropsis">Paguropsis</tp:taxon-name-part> <tp:taxon-name-part taxon-name-part-type="species" reg="andersoni">andersoni</tp:taxon-name-part></tp:taxon-name></italic>
              </td><td rowspan="1" colspan="1">Indian Ocean</td><td rowspan="1" colspan="1">
                <named-content xmlns:xlink="http://www.w3.org/1999/xlink" content-type="dwc:institutional_code" xlink:type="simple">USNM</named-content> 42719</td><td rowspan="1" colspan="1">–</td><td rowspan="1" colspan="1">
                <ext-link xmlns:xlink="http://www.w3.org/1999/xlink" ext-link-type="gen" xlink:href="MG950177" xlink:type="simple">MG950177</ext-link>
              </td><td rowspan="1" colspan="1">
                <ext-link xmlns:xlink="http://www.w3.org/1999/xlink" ext-link-type="gen" xlink:href="MG950176" xlink:type="simple">MG950176</ext-link>
              </td></tr><tr><td rowspan="1" colspan="1">Madagascar</td><td rowspan="1" colspan="1">
                <named-content xmlns:xlink="http://www.w3.org/1999/xlink" content-type="dwc:institutional_code" xlink:type="simple">MNHN</named-content>-IU-2014-9393</td><td rowspan="1" colspan="1">
                <ext-link xmlns:xlink="http://www.w3.org/1999/xlink" ext-link-type="gen" xlink:href="MG759673" xlink:type="simple">MG759673</ext-link>
              </td><td rowspan="1" colspan="1">
                <ext-link xmlns:xlink="http://www.w3.org/1999/xlink" ext-link-type="gen" xlink:href="MG759692" xlink:type="simple">MG759692</ext-link>
              </td><td rowspan="1" colspan="1">
                <ext-link xmlns:xlink="http://www.w3.org/1999/xlink" ext-link-type="gen" xlink:href="MG773702" xlink:type="simple">MG773702</ext-link>
              </td></tr><tr><td rowspan="3" colspan="1">
                <italic><tp:taxon-name><tp:taxon-name-part taxon-name-part-type="genus" reg="Paguropsis">Paguropsis</tp:taxon-name-part> <tp:taxon-name-part taxon-name-part-type="species" reg="confusa">confusa</tp:taxon-name-part></tp:taxon-name></italic>
              </td><td rowspan="1" colspan="1">Philippines</td><td rowspan="1" colspan="1">
                <named-content xmlns:xlink="http://www.w3.org/1999/xlink" content-type="dwc:institutional_code" xlink:type="simple">MNHN</named-content> 50015</td><td rowspan="1" colspan="1">
                <ext-link xmlns:xlink="http://www.w3.org/1999/xlink" ext-link-type="gen" xlink:href="MG759683" xlink:type="simple">MG759683</ext-link>
              </td><td rowspan="1" colspan="1">
                <ext-link xmlns:xlink="http://www.w3.org/1999/xlink" ext-link-type="gen" xlink:href="MG759696" xlink:type="simple">MG759696</ext-link>
              </td><td rowspan="1" colspan="1">
                <ext-link xmlns:xlink="http://www.w3.org/1999/xlink" ext-link-type="gen" xlink:href="MG773707" xlink:type="simple">MG773707</ext-link>
              </td></tr><tr><td rowspan="1" colspan="1">Locality uncertain</td><td rowspan="1" colspan="1">
                <named-content xmlns:xlink="http://www.w3.org/1999/xlink" content-type="dwc:institutional_code" xlink:type="simple">MNHN</named-content>-IU-2014-9420</td><td rowspan="1" colspan="1">–</td><td rowspan="1" colspan="1">
                <ext-link xmlns:xlink="http://www.w3.org/1999/xlink" ext-link-type="gen" xlink:href="MG759695" xlink:type="simple">MG759695</ext-link>
              </td><td rowspan="1" colspan="1">
                <ext-link xmlns:xlink="http://www.w3.org/1999/xlink" ext-link-type="gen" xlink:href="MG773705" xlink:type="simple">MG773705</ext-link>
              </td></tr><tr><td rowspan="1" colspan="1">Philippines</td><td rowspan="1" colspan="1">
                <named-content xmlns:xlink="http://www.w3.org/1999/xlink" content-type="dwc:institutional_code" xlink:type="simple">USNM</named-content> 1441901</td><td rowspan="1" colspan="1">
                <ext-link xmlns:xlink="http://www.w3.org/1999/xlink" ext-link-type="gen" xlink:href="MG759682" xlink:type="simple">MG759682</ext-link>
              </td><td rowspan="1" colspan="1">
                <ext-link xmlns:xlink="http://www.w3.org/1999/xlink" ext-link-type="gen" xlink:href="MG759694" xlink:type="simple">MG759694</ext-link>
              </td><td rowspan="1" colspan="1">
                <ext-link xmlns:xlink="http://www.w3.org/1999/xlink" ext-link-type="gen" xlink:href="MG773706" xlink:type="simple">MG773706</ext-link>
              </td></tr><tr><td rowspan="2" colspan="1">
                <italic><tp:taxon-name><tp:taxon-name-part taxon-name-part-type="genus" reg="Paguropsis">Paguropsis</tp:taxon-name-part> <tp:taxon-name-part taxon-name-part-type="species" reg="gigas">gigas</tp:taxon-name-part></tp:taxon-name></italic>
              </td><td rowspan="1" colspan="1">South China Sea</td><td rowspan="1" colspan="1">
                <named-content xmlns:xlink="http://www.w3.org/1999/xlink" content-type="dwc:institutional_code" xlink:type="simple">NTOU</named-content> A01445</td><td rowspan="1" colspan="1">
                <ext-link xmlns:xlink="http://www.w3.org/1999/xlink" ext-link-type="gen" xlink:href="MG759678" xlink:type="simple">MG759678</ext-link>
              </td><td rowspan="1" colspan="1">
                <ext-link xmlns:xlink="http://www.w3.org/1999/xlink" ext-link-type="gen" xlink:href="MG759697" xlink:type="simple">MG759697</ext-link>
              </td><td rowspan="1" colspan="1">
                <ext-link xmlns:xlink="http://www.w3.org/1999/xlink" ext-link-type="gen" xlink:href="MG773709" xlink:type="simple">MG773709</ext-link>
              </td></tr><tr><td rowspan="1" colspan="1">South China Sea</td><td rowspan="1" colspan="1">
                <named-content xmlns:xlink="http://www.w3.org/1999/xlink" content-type="dwc:institutional_code" xlink:type="simple">NTOU</named-content> A01446</td><td rowspan="1" colspan="1">
                <ext-link xmlns:xlink="http://www.w3.org/1999/xlink" ext-link-type="gen" xlink:href="MG759679" xlink:type="simple">MG759679</ext-link>
              </td><td rowspan="1" colspan="1">
                <ext-link xmlns:xlink="http://www.w3.org/1999/xlink" ext-link-type="gen" xlink:href="MG759698" xlink:type="simple">MG759698</ext-link>
              </td><td rowspan="1" colspan="1">
                <ext-link xmlns:xlink="http://www.w3.org/1999/xlink" ext-link-type="gen" xlink:href="MG773710" xlink:type="simple">MG773710</ext-link>
              </td></tr><tr><td rowspan="3" colspan="1">
                <italic><tp:taxon-name><tp:taxon-name-part taxon-name-part-type="genus" reg="Paguropsis">Paguropsis</tp:taxon-name-part> <tp:taxon-name-part taxon-name-part-type="species" reg="lacinia">lacinia</tp:taxon-name-part></tp:taxon-name></italic>
              </td><td rowspan="1" colspan="1">Papua New Guinea</td><td rowspan="1" colspan="1">
                <named-content xmlns:xlink="http://www.w3.org/1999/xlink" content-type="dwc:institutional_code" xlink:type="simple">MNHN</named-content>-IU-2013-2288</td><td rowspan="1" colspan="1">
                <ext-link xmlns:xlink="http://www.w3.org/1999/xlink" ext-link-type="gen" xlink:href="MG759665" xlink:type="simple">MG759665</ext-link>
              </td><td rowspan="1" colspan="1">
                <ext-link xmlns:xlink="http://www.w3.org/1999/xlink" ext-link-type="gen" xlink:href="MG759699" xlink:type="simple">MG759699</ext-link>
              </td><td rowspan="1" colspan="1">
                <ext-link xmlns:xlink="http://www.w3.org/1999/xlink" ext-link-type="gen" xlink:href="MG773711" xlink:type="simple">MG773711</ext-link>
              </td></tr><tr><td rowspan="1" colspan="1">New Caledonia</td><td rowspan="1" colspan="1">
                <named-content xmlns:xlink="http://www.w3.org/1999/xlink" content-type="dwc:institutional_code" xlink:type="simple">MNHN</named-content>-IU-2014-9360</td><td rowspan="1" colspan="1">
                <ext-link xmlns:xlink="http://www.w3.org/1999/xlink" ext-link-type="gen" xlink:href="MG759666" xlink:type="simple">MG759666</ext-link>
              </td><td rowspan="1" colspan="1">
                <ext-link xmlns:xlink="http://www.w3.org/1999/xlink" ext-link-type="gen" xlink:href="MG759700" xlink:type="simple">MG759700</ext-link>
              </td><td rowspan="1" colspan="1">
                <ext-link xmlns:xlink="http://www.w3.org/1999/xlink" ext-link-type="gen" xlink:href="MG773712" xlink:type="simple">MG773712</ext-link>
              </td></tr><tr><td rowspan="1" colspan="1">Solomon Islands</td><td rowspan="1" colspan="1">
                <named-content xmlns:xlink="http://www.w3.org/1999/xlink" content-type="dwc:institutional_code" xlink:type="simple">MNHN</named-content>-IU-2014-9367</td><td rowspan="1" colspan="1">
                <ext-link xmlns:xlink="http://www.w3.org/1999/xlink" ext-link-type="gen" xlink:href="MG759668" xlink:type="simple">MG759668</ext-link>
              </td><td rowspan="1" colspan="1">
                <ext-link xmlns:xlink="http://www.w3.org/1999/xlink" ext-link-type="gen" xlink:href="MG759701" xlink:type="simple">MG759701</ext-link>
              </td><td rowspan="1" colspan="1">
                <ext-link xmlns:xlink="http://www.w3.org/1999/xlink" ext-link-type="gen" xlink:href="MG773713" xlink:type="simple">MG773713</ext-link>
              </td></tr><tr><td rowspan="3" colspan="1">
                <italic><tp:taxon-name><tp:taxon-name-part taxon-name-part-type="genus" reg="Paguropsina">Paguropsina</tp:taxon-name-part> <tp:taxon-name-part taxon-name-part-type="species" reg="pistillata">pistillata</tp:taxon-name-part></tp:taxon-name></italic>
              </td><td rowspan="1" colspan="1">New Caledonia</td><td rowspan="1" colspan="1">
                <named-content xmlns:xlink="http://www.w3.org/1999/xlink" content-type="dwc:institutional_code" xlink:type="simple">MNHN</named-content>-IU-2014-9391</td><td rowspan="1" colspan="1">
                <ext-link xmlns:xlink="http://www.w3.org/1999/xlink" ext-link-type="gen" xlink:href="MG759672" xlink:type="simple">MG759672</ext-link>
              </td><td rowspan="1" colspan="1">
                <ext-link xmlns:xlink="http://www.w3.org/1999/xlink" ext-link-type="gen" xlink:href="MG759689" xlink:type="simple">MG759689</ext-link>
              </td><td rowspan="1" colspan="1">
                <ext-link xmlns:xlink="http://www.w3.org/1999/xlink" ext-link-type="gen" xlink:href="MG773695" xlink:type="simple">MG773695</ext-link>
              </td></tr><tr><td rowspan="1" colspan="1">New Caledonia</td><td rowspan="1" colspan="1">
                <named-content xmlns:xlink="http://www.w3.org/1999/xlink" content-type="dwc:institutional_code" xlink:type="simple">MNHN</named-content>-IU-2014-9401</td><td rowspan="1" colspan="1">
                <ext-link xmlns:xlink="http://www.w3.org/1999/xlink" ext-link-type="gen" xlink:href="MG759675" xlink:type="simple">MG759675</ext-link>
              </td><td rowspan="1" colspan="1">
                <ext-link xmlns:xlink="http://www.w3.org/1999/xlink" ext-link-type="gen" xlink:href="MG759690" xlink:type="simple">MG759690</ext-link>
              </td><td rowspan="1" colspan="1">
                <ext-link xmlns:xlink="http://www.w3.org/1999/xlink" ext-link-type="gen" xlink:href="MG773696" xlink:type="simple">MG773696</ext-link>
              </td></tr><tr><td rowspan="1" colspan="1">New Caledonia</td><td rowspan="1" colspan="1">
                <named-content xmlns:xlink="http://www.w3.org/1999/xlink" content-type="dwc:institutional_code" xlink:type="simple">MNHN</named-content>-IU-2014-9402</td><td rowspan="1" colspan="1">
                <ext-link xmlns:xlink="http://www.w3.org/1999/xlink" ext-link-type="gen" xlink:href="MG759676" xlink:type="simple">MG759676</ext-link>
              </td><td rowspan="1" colspan="1">
                <ext-link xmlns:xlink="http://www.w3.org/1999/xlink" ext-link-type="gen" xlink:href="MG759691" xlink:type="simple">MG759691</ext-link>
              </td><td rowspan="1" colspan="1">
                <ext-link xmlns:xlink="http://www.w3.org/1999/xlink" ext-link-type="gen" xlink:href="MG773699" xlink:type="simple">MG773699</ext-link>
              </td></tr><tr><td rowspan="5" colspan="1">
                <italic><tp:taxon-name><tp:taxon-name-part taxon-name-part-type="genus" reg="Paguropsina">Paguropsina</tp:taxon-name-part> <tp:taxon-name-part taxon-name-part-type="species" reg="inermis">inermis</tp:taxon-name-part></tp:taxon-name></italic>
              </td><td rowspan="1" colspan="1">Philippines</td><td rowspan="1" colspan="1">
                <named-content xmlns:xlink="http://www.w3.org/1999/xlink" content-type="dwc:institutional_code" xlink:type="simple">MNHN</named-content>-IU-2014-9372</td><td rowspan="1" colspan="1">
                <ext-link xmlns:xlink="http://www.w3.org/1999/xlink" ext-link-type="gen" xlink:href="MG759669" xlink:type="simple">MG759669</ext-link>
              </td><td rowspan="1" colspan="1">
                <ext-link xmlns:xlink="http://www.w3.org/1999/xlink" ext-link-type="gen" xlink:href="MG759686" xlink:type="simple">MG759686</ext-link>
              </td><td rowspan="1" colspan="1">
                <ext-link xmlns:xlink="http://www.w3.org/1999/xlink" ext-link-type="gen" xlink:href="MG773700" xlink:type="simple">MG773700</ext-link>
              </td></tr><tr><td rowspan="1" colspan="1">New Caledonia</td><td rowspan="1" colspan="1">
                <named-content xmlns:xlink="http://www.w3.org/1999/xlink" content-type="dwc:institutional_code" xlink:type="simple">USNM</named-content> 1441892</td><td rowspan="1" colspan="1">
                <ext-link xmlns:xlink="http://www.w3.org/1999/xlink" ext-link-type="gen" xlink:href="MG759681" xlink:type="simple">MG759681</ext-link>
              </td><td rowspan="1" colspan="1">
                <ext-link xmlns:xlink="http://www.w3.org/1999/xlink" ext-link-type="gen" xlink:href="MG759684" xlink:type="simple">MG759684</ext-link>
              </td><td rowspan="1" colspan="1">
                <ext-link xmlns:xlink="http://www.w3.org/1999/xlink" ext-link-type="gen" xlink:href="MG773701" xlink:type="simple">MG773701</ext-link>
              </td></tr><tr><td rowspan="1" colspan="1">New Caledonia</td><td rowspan="1" colspan="1">
                <named-content xmlns:xlink="http://www.w3.org/1999/xlink" content-type="dwc:institutional_code" xlink:type="simple">MNHN</named-content>-IU-2014-9383</td><td rowspan="1" colspan="1">
                <ext-link xmlns:xlink="http://www.w3.org/1999/xlink" ext-link-type="gen" xlink:href="MG759670" xlink:type="simple">MG759670</ext-link>
              </td><td rowspan="1" colspan="1">
                <ext-link xmlns:xlink="http://www.w3.org/1999/xlink" ext-link-type="gen" xlink:href="MG759687" xlink:type="simple">MG759687</ext-link>
              </td><td rowspan="1" colspan="1">
                <ext-link xmlns:xlink="http://www.w3.org/1999/xlink" ext-link-type="gen" xlink:href="MG773698" xlink:type="simple">MG773698</ext-link>
              </td></tr><tr><td rowspan="1" colspan="1">New Caledonia</td><td rowspan="1" colspan="1">
                <named-content xmlns:xlink="http://www.w3.org/1999/xlink" content-type="dwc:institutional_code" xlink:type="simple">MNHN</named-content>-IU-2014-9362</td><td rowspan="1" colspan="1">
                <ext-link xmlns:xlink="http://www.w3.org/1999/xlink" ext-link-type="gen" xlink:href="MG759667" xlink:type="simple">MG759667</ext-link>
              </td><td rowspan="1" colspan="1">
                <ext-link xmlns:xlink="http://www.w3.org/1999/xlink" ext-link-type="gen" xlink:href="MG759685" xlink:type="simple">MG759685</ext-link>
              </td><td rowspan="1" colspan="1">
                <ext-link xmlns:xlink="http://www.w3.org/1999/xlink" ext-link-type="gen" xlink:href="MG773697" xlink:type="simple">MG773697</ext-link>
              </td></tr><tr><td rowspan="1" colspan="1">South China Sea</td><td rowspan="1" colspan="1">
                <named-content xmlns:xlink="http://www.w3.org/1999/xlink" content-type="dwc:institutional_code" xlink:type="simple">NTOU</named-content> A01447</td><td rowspan="1" colspan="1">
                <ext-link xmlns:xlink="http://www.w3.org/1999/xlink" ext-link-type="gen" xlink:href="MG759680" xlink:type="simple">MG759680</ext-link>
              </td><td rowspan="1" colspan="1">
                <ext-link xmlns:xlink="http://www.w3.org/1999/xlink" ext-link-type="gen" xlink:href="MG759688" xlink:type="simple">MG759688</ext-link>
              </td><td rowspan="1" colspan="1">
                <ext-link xmlns:xlink="http://www.w3.org/1999/xlink" ext-link-type="gen" xlink:href="MG773693" xlink:type="simple">MG773693</ext-link>
              </td></tr></tbody></table></table-wrap><fig id="F4" position="float" orientation="portrait"><label>Figure 4.</label><caption><p>
                  <italic><tp:taxon-name><tp:taxon-name-part taxon-name-part-type="genus" reg="Paguropsis">Paguropsis</tp:taxon-name-part> <tp:taxon-name-part taxon-name-part-type="species" reg="typica">typica</tp:taxon-name-part></tp:taxon-name></italic> Henderson, 1888, female, 8.5 mm, Philippines, <abbrev xmlns:xlink="http://www.w3.org/1999/xlink" content-type="institution" xlink:title="United States Fish Commission" id="ABBRID0EQWAI" xlink:type="simple">USFC</abbrev> <italic>Albatross</italic>, <abbrev xmlns:xlink="http://www.w3.org/1999/xlink" xlink:title="station" id="ABBRID0EXWAI" xlink:type="simple">sta</abbrev> 5409 (<named-content xmlns:xlink="http://www.w3.org/1999/xlink" content-type="dwc:institutional_code" xlink:type="simple">USNM</named-content> 1107574), left mouthparts, internal view: <bold>A</bold> mandible <bold>B</bold> maxillule <bold>C</bold> maxilla <bold>D</bold> maxilliped 1 <bold>E</bold> maxilliped 2 <bold>F</bold> maxilliped 3. Scale bars: 1 mm (<bold>A–E</bold>), 2 mm (<bold>F</bold>).</p></caption><graphic xmlns:xlink="http://www.w3.org/1999/xlink" xlink:href="zookeys-752-017-g004.jpg" position="float" orientation="portrait" xlink:type="simple" id="oo_198582.jpg"/></fig><fig id="F10" position="float" orientation="portrait"><label>Figure 10.</label><caption><p>
                  <italic><tp:taxon-name><tp:taxon-name-part taxon-name-part-type="genus" reg="Paguropsis">Paguropsis</tp:taxon-name-part> <tp:taxon-name-part taxon-name-part-type="species" reg="andersoni">andersoni</tp:taxon-name-part></tp:taxon-name></italic> (Alcock, 1899), lectotype male, 18.3 mm, Laccadive Sea, Indian Ocean, HM Indian Marine Survey Steamer <italic>Investigator</italic> (<named-content xmlns:xlink="http://www.w3.org/1999/xlink" content-type="dwc:institutional_code" xlink:type="simple">USNM</named-content> 42719). <bold>A</bold> left pereopod 2, lateral <bold>B</bold> dactyl of same, mesial <bold>C</bold> left pereopod 3, lateral <bold>D</bold> dactyl of same, mesial <bold>E</bold> left pereopod 4, lateral <bold>F</bold> dactyl and fixed finger of same, lateral <bold>G</bold> left pereopod 5, lateral. Scale bars: 10 mm (<bold>A–E, G</bold>), 3 mm (<bold>F</bold>).</p></caption><graphic xmlns:xlink="http://www.w3.org/1999/xlink" xlink:href="zookeys-752-017-g010.jpg" position="float" orientation="portrait" xlink:type="simple" id="oo_198588.jpg"/></fig><fig id="F5" position="float" orientation="portrait"><label>Figure 5.</label><caption><p>
                  <bold>A, B</bold> <italic><tp:taxon-name><tp:taxon-name-part taxon-name-part-type="genus" reg="Paguropsis">Paguropsis</tp:taxon-name-part> <tp:taxon-name-part taxon-name-part-type="species" reg="typica">typica</tp:taxon-name-part></tp:taxon-name></italic> Henderson, 1888 male, 14.6 mm, Philippines, <abbrev xmlns:xlink="http://www.w3.org/1999/xlink" content-type="institution" xlink:title="United States Fish Commission" id="ABBRID0EEZAI" xlink:type="simple">USFC</abbrev> <italic>Albatross</italic>, <abbrev xmlns:xlink="http://www.w3.org/1999/xlink" xlink:title="station" id="ABBRID0ELZAI" xlink:type="simple">sta</abbrev> 5409 (<named-content xmlns:xlink="http://www.w3.org/1999/xlink" content-type="dwc:institutional_code" xlink:type="simple">USNM</named-content> 1107574); <bold>C, D</bold> <italic><tp:taxon-name><tp:taxon-name-part taxon-name-part-type="genus" reg="Paguropsis">Paguropsis</tp:taxon-name-part> <tp:taxon-name-part taxon-name-part-type="species" reg="andersoni">andersoni</tp:taxon-name-part></tp:taxon-name></italic> (Alcock, 1899) lectotype male, 18.3 mm, Laccadive Sea, Indian Ocean, HM Indian Marine Survey Steamer <italic>Investigator</italic> (<named-content xmlns:xlink="http://www.w3.org/1999/xlink" content-type="dwc:institutional_code" xlink:type="simple">USNM</named-content> 42719). <bold>A, C</bold> chelipeds, dorsal <bold>B, D</bold> coxae of pereopods 1–5, sternites IX–XIII, and anterior portion of pleon with gonopods 1 and 2 (arrow in B indicates keel-like anteroventral margin of coxa). Abbreviations: roman numerals refer to sternites; C1–5, coxae of pereopods 1–5; G1, G2, gonopods 1 and 2; lf, longitudinal fissure. Scale bars: 5 mm (<bold>A, C</bold>), 2 mm (<bold>B</bold>), 4 mm (<bold>D</bold>).</p></caption><graphic xmlns:xlink="http://www.w3.org/1999/xlink" xlink:href="zookeys-752-017-g005.jpg" position="float" orientation="portrait" xlink:type="simple" id="oo_198583.jpg"/></fig></tp:treatment-sec></tp:taxon-treatment>
