# Supplementary material for: A revision of “blanket-hermit crabs” of the genus Paguropsis Henderson, 1888, with the description of a new genus and five new species (Crustacea, Anomura, Diogenidae)
Source: Zookeys. 2018 Apr 23;(752):17–97. doi: 10.3897/zookeys.752.23712 (PMC5928055; doi:10.3897/zookeys.752.23712)
Supplement: XML Treatment for Paguropsina [file zookeys.752.23712-treatment7.xml]

<!DOCTYPE tp:taxon-treatment
  PUBLIC "-//TaxonX//DTD Taxonomic Treatment Publishing DTD v0 20100105//EN" "tax-treatment-NSO.dtd">
<tp:taxon-treatment xmlns:tp="http://www.plazi.org/taxpub"><tp:treatment-meta><kwd-group><label>Taxon classification</label><kwd><named-content xmlns:xlink="http://www.w3.org/1999/xlink" content-type="kingdom">Animalia</named-content></kwd><kwd><named-content xmlns:xlink="http://www.w3.org/1999/xlink" content-type="order">Decapoda</named-content></kwd><kwd><named-content xmlns:xlink="http://www.w3.org/1999/xlink" content-type="family">Diogenidae</named-content></kwd></kwd-group><mixed-citation publication-type="journal"><person-group><name><surname>Lemaitre</surname><given-names>Rafael</given-names></name><name><surname>Rahayu</surname><given-names>Dwi Listyo</given-names></name><name><surname>Komai</surname><given-names>Tomoyuki</given-names></name></person-group><article-title>A revision of “blanket-hermit crabs” of the genus <italic><tp:taxon-name><tp:taxon-name-part taxon-name-part-type="genus" reg="Paguropsis">Paguropsis</tp:taxon-name-part></tp:taxon-name></italic> Henderson, 1888, with the description of a new genus and five new species (<tp:taxon-name><tp:taxon-name-part taxon-name-part-type="subphylum">Crustacea</tp:taxon-name-part></tp:taxon-name>, <tp:taxon-name><tp:taxon-name-part taxon-name-part-type="infraorder">Anomura</tp:taxon-name-part></tp:taxon-name>, <tp:taxon-name><tp:taxon-name-part taxon-name-part-type="family">Diogenidae</tp:taxon-name-part></tp:taxon-name>)</article-title><source>Zookeys</source><day>23</day><month>4</month><year>2018</year><volume>2018</volume><issue>752</issue><fpage>17</fpage><lpage>97</lpage><pub-id pub-id-type="doi">10.3897/zookeys.752.23712</pub-id></mixed-citation></tp:treatment-meta><tp:nomenclature><label>Genus</label><tp:taxon-name>
              <tp:taxon-name-part taxon-name-part-type="genus" reg="Paguropsina">Paguropsina</tp:taxon-name-part>
              <object-id xmlns:xlink="http://www.w3.org/1999/xlink" content-type="zoobank" xlink:type="simple">http://zoobank.org/B40AEE97-2A4C-4EF5-9F04-47C5757FAF66</object-id>
            </tp:taxon-name><tp:taxon-status xmlns:xlink="http://www.w3.org/1999/xlink" xlink:type="simple">gen. n.</tp:taxon-status></tp:nomenclature><tp:treatment-sec sec-type="diagnosis" id="SECID0E2XBK"><title>Diagnosis.</title><p>Thirteen pairs of quadriserial gills [no pleurobranchs on thoracomere VIII (last)], gills consisting of series of twin lamellae each deeply divided distally into finger-like extensions (e.g., Fig. <xref ref-type="fig" rid="F25">25E</xref>). Shield well calcified, subovate; dorsal surface somewhat vaulted. Rostrum prominent, subtriangular, arched, and dorsally ridged. Lateral projections of shield each terminating in short vertical keel-like ridge usually armed with few small spines. Branchiostegite with dorsal margin (e.g., Fig. <xref ref-type="fig" rid="F23">23B</xref>) divided into two calcified plates: one anterodorsal plate poorly delimited ventrally, followed by small, subtriangular plate with distinct central pit. Posterior carapace with well calcified posteromedian plate, and well calcified lateral lobe on each side adjacent to shield. Ocular peduncles stout, half length of shield; corneas strongly dilated (diameter typically ca. 0.8 times length of ocular peduncle, including cornea); ocular acicles relatively small, subtriangular, armed with small or often minuscule dorsodistal spine. Antennal peduncles slender, delicate, not exceeding distal margins of corneas; acicles short, not reaching level of cornea. Mouthparts: maxillule with well-developed and strongly recurved external lobe of endopod; maxilliped 1 with exopodal flagellum, endopod medially bent at nearly right angle, with distinctly developed epipod; maxilliped 3 ischium with well-developed crista dentata, lacking accessory tooth, exopod broad, ca. 2.4 times as long as broad. Epistome unarmed. Chelipeds symmetrical or nearly so, subequal in size, armed with scarce to moderately dense setation and numerous well-spaced small spines or tubercles; coxae each with ventral surface having uncalcified median longitudinal fissure starting on distal margin and incompletely covering length of ventral surface. Pereopods 2 and 3 long and slender; dactyl of pereopod 3 distinctly longer than dactyl of pereopod 2. Sternite XI (between pereopods 3; e.g., Fig. <xref ref-type="fig" rid="F21">21D</xref>) wide, separating coxae of pereopods 3 by length of 1 coxa; anterior lobe flat, consisting of narrow rod-like plate (typically 8–10 times as broad as long), posterior lobes <!--PageBreak-->weakly divided medially by shallow groove into two subrectangular (wider than long), glabrous lobes. Pereopod 4 chelate, extending to subdorsal position to manipulate carcinoecium, lacking rasp-like surfaces; dactyl with cutting edge unarmed; fixed finger with cutting edge unarmed or with 1 corneous spinules; coxae (e.g., Fig. <xref ref-type="fig" rid="F27">27B</xref>) with anteroventral margin sharply delimited, keel-like. Sternite XII (between pereopods 4; e.g., Fig. <xref ref-type="fig" rid="F21">21D</xref>, <xref ref-type="fig" rid="F27">27B</xref>) broad, ridge-like, weakly divided medially, with fringe of setae. Pereopod 5 chelate, with weakly developed propodal rasp. Pleon curling under but not dextrally or sinistrally twisted; pleonal somite 1 not fused to last thoracic somite, with partly calcified tergite and pleura. Male with well-developed paired gonopods 1 and 2, and reduced (uniramous or biramous) pleopod 3–5 on left side only, when present. Female with paired gonopores; with paired uniramous pleopods 1 modified as gonopods; left side with unpaired, well developed, biramous pleopods 2–4 (ovigerous), rarely with vestigial pleopod 5; right side with no unpaired pleopods 2–5; brood pouch large, covering pleopods 2–4 and entire egg mass. Uropods and telson symmetrical; exopods long, slender; endopod small, curved. Telson subrectangular, lacking or with obscure lateral indentations; posterior margin weakly divided into nearly straight or very broadly rounded lobes.</p><fig id="F23" position="float" orientation="portrait"><label>Figure 23.</label><caption><p>
                  <italic><tp:taxon-name><tp:taxon-name-part taxon-name-part-type="genus" reg="Paguropsina">Paguropsina</tp:taxon-name-part> <tp:taxon-name-part taxon-name-part-type="species" reg="pistillata">pistillata</tp:taxon-name-part></tp:taxon-name></italic> gen. et sp. n., holotype male, 4.4 mm New Caledonia, EBISCO, <abbrev xmlns:xlink="http://www.w3.org/1999/xlink" xlink:title="beam trawl" id="ABBRID0EOZBK" xlink:type="simple">CP</abbrev> 2499 (<named-content xmlns:xlink="http://www.w3.org/1999/xlink" content-type="dwc:institutional_code" xlink:type="simple">USNM</named-content> 1442008). <bold>A</bold> shield and cephalic appendages, dorsal <bold>B</bold> right antennal peduncle, branchiostegite, and anterodorsal portion of posterior carapace, lateral <bold>C</bold> left maxilliped 3, internal <bold>D</bold> left cheliped, dorsal <bold>E</bold> right cheliped, dorsal <bold>F</bold> coxae of chelipeds, ventral <bold>G</bold> uropods and telson, dorsal. Abbreviations: apb, anterodorsal plate of branchiostegite; cll, carapace lateral lobe; mp, median plate. Scale bars: 1 mm (<bold>A, B</bold>), 2 mm (<bold>D, E, G</bold>), 0.5 mm (<bold>C, F</bold>).</p></caption><graphic xmlns:xlink="http://www.w3.org/1999/xlink" xlink:href="zookeys-752-017-g023.jpg" position="float" orientation="portrait" xlink:type="simple" id="oo_198601.jpg"/></fig></tp:treatment-sec><tp:treatment-sec sec-type="type species" id="SECID0EQ1BK"><title>Type species.</title><p>
              <italic><tp:taxon-name><tp:taxon-name-part taxon-name-part-type="genus" reg="Paguropsina">Paguropsina</tp:taxon-name-part> <tp:taxon-name-part taxon-name-part-type="species" reg="pistillata">pistillata</tp:taxon-name-part></tp:taxon-name></italic> gen. et sp. n. Gender: feminine.</p></tp:treatment-sec><tp:treatment-sec sec-type="Species included" id="SECID0EB2BK"><title>Species included.</title><p>In addition to the type species, the genus includes <italic><tp:taxon-name><tp:taxon-name-part taxon-name-part-type="genus" reg="Paguropsina">P.</tp:taxon-name-part> <tp:taxon-name-part taxon-name-part-type="species" reg="inermis">inermis</tp:taxon-name-part></tp:taxon-name></italic> gen. et sp. n.</p></tp:treatment-sec><tp:treatment-sec sec-type="etymology" id="SECID0ES2BK"><title>Etymology.</title><p>The generic name is derived from the genus name <italic><tp:taxon-name><tp:taxon-name-part taxon-name-part-type="genus" reg="Paguropsis">Paguropsis</tp:taxon-name-part></tp:taxon-name></italic>, and using the Latin feminine suffix –<italic>ina</italic>, in reference to the relatively small size of individuals of the two species of this new genus.</p></tp:treatment-sec><tp:treatment-sec sec-type="distribution" id="SECID0EB3BK"><title>Distribution.</title><p>Subtropical to tropical western Pacific. Depth: 52 to 849 m.</p></tp:treatment-sec><tp:treatment-sec sec-type="remarks" id="SECID0EG3BK"><title>Remarks.</title><p>The two new species included in this genus have relatively small specimens ranging in shield length from 1.8 to 6.1 mm, with subovate shields, and a general delicate morphology with slender antennal peduncles and pereopods 2 and 3, weakly armed chelipeds having short, simple setation not obscuring the surface features of the segments, stout ocular peduncles, and wide corneas. Aside from the general, subtle appearance, species of <italic><tp:taxon-name><tp:taxon-name-part taxon-name-part-type="genus" reg="Paguropsina">Paguropsina</tp:taxon-name-part></tp:taxon-name></italic> gen. n. can be separated from those of <italic><tp:taxon-name><tp:taxon-name-part taxon-name-part-type="genus" reg="Paguropsis">Paguropsis</tp:taxon-name-part></tp:taxon-name></italic> primarily by four characters that are drastically different from those in species of <italic><tp:taxon-name><tp:taxon-name-part taxon-name-part-type="genus" reg="Paguropsis">Paguropsis</tp:taxon-name-part></tp:taxon-name></italic>. These are: the shape of the gills (lamellae deeply divided distally into finger-like extensions vs. distally divided into filamentous or stub-like extensions in <italic><tp:taxon-name><tp:taxon-name-part taxon-name-part-type="genus" reg="Paguropsis">Paguropsis</tp:taxon-name-part></tp:taxon-name></italic>); the shape of the exopod of the maxilliped 3 (broad, 2.4 times as long as broad vs. slender, 4 or more times as long as broad in <italic><tp:taxon-name><tp:taxon-name-part taxon-name-part-type="genus" reg="Paguropsis">Paguropsis</tp:taxon-name-part></tp:taxon-name></italic>); the width of sternite XI (ca. length of one coxa of pereopods 3 vs. less than half length of one coxa in <italic><tp:taxon-name><tp:taxon-name-part taxon-name-part-type="genus" reg="Paguropsis">Paguropsis</tp:taxon-name-part></tp:taxon-name></italic>); and armature of the cutting edges of dactyl and fixed finger of chela of pereopod 4 (cutting edges of dactyl and fixed finger unarmed or with one distinct corneous spinule vs. cutting edge of dactyl with row of small corneous spines and cutting edge of fixed finger with sharp spines arranged like bear claw in <italic><tp:taxon-name><tp:taxon-name-part taxon-name-part-type="genus" reg="Paguropsis">Paguropsis</tp:taxon-name-part></tp:taxon-name></italic>). In several other respects species of <italic><tp:taxon-name><tp:taxon-name-part taxon-name-part-type="genus" reg="Paguropsina">Paguropsina</tp:taxon-name-part></tp:taxon-name></italic> gen. n. and <italic><tp:taxon-name><tp:taxon-name-part taxon-name-part-type="genus" reg="Paguropsis">Paguropsis</tp:taxon-name-part></tp:taxon-name></italic> also differ albeit the differences are more subtle. The lateral projections of the shield each terminate in a short vertical keel-like ridge in species of <italic><tp:taxon-name><tp:taxon-name-part taxon-name-part-type="genus" reg="Paguropsina">Paguropsina</tp:taxon-name-part></tp:taxon-name></italic> gen. n., whereas the lateral projections terminate in a small <!--PageBreak-->spines without a keel in <italic><tp:taxon-name><tp:taxon-name-part taxon-name-part-type="genus" reg="Paguropsis">Paguropsis</tp:taxon-name-part></tp:taxon-name></italic> species. Additionally, it appears based on the material examined of both new species herein described under this new genus, that the location of pleopods tends to be fixed on the left side [see “Variations” under each species), whereas in species of <italic><tp:taxon-name><tp:taxon-name-part taxon-name-part-type="genus" reg="Paguropsis">Paguropsis</tp:taxon-name-part></tp:taxon-name></italic> the pleopods can frequently be present on either side.</p></tp:treatment-sec><tp:treatment-sec><!--Section generated to contain objects referenced in tp:taxon-treatment.--><fig id="F25" position="float" orientation="portrait"><label>Figure 25.</label><caption><p>
                  <italic><tp:taxon-name><tp:taxon-name-part taxon-name-part-type="genus" reg="Paguropsina">Paguropsina</tp:taxon-name-part> <tp:taxon-name-part taxon-name-part-type="species" reg="inermis">inermis</tp:taxon-name-part></tp:taxon-name></italic> gen. et sp. n., holotype male 3.7 mm, New Caledonia, NORFOLK 2, <abbrev xmlns:xlink="http://www.w3.org/1999/xlink" xlink:title="station" id="ABBRID0EC2DK" xlink:type="simple">sta</abbrev> CP2119, (<named-content xmlns:xlink="http://www.w3.org/1999/xlink" content-type="dwc:institutional_code" xlink:type="simple">MNHN</named-content>-IU-2014–9386): <bold>A</bold> shield and cephalic appendages <bold>B</bold> right antennal peduncle, branchiostegite, and anterodorsal portion of posterior carapace, lateral <bold>C</bold> left cheliped, dorsal <bold>D</bold> right cheliped, dorsal <bold>E</bold> gill lamella <bold>F</bold> uropods and telson, dorsal. Abbreviations as in Fig. <xref ref-type="fig" rid="F20">20</xref>. Scale bars: 1 mm (<bold>A–D</bold>), 0.2 mm (<bold>E</bold>), 0.5 mm (<bold>F</bold>).</p></caption><graphic xmlns:xlink="http://www.w3.org/1999/xlink" xlink:href="zookeys-752-017-g025.jpg" position="float" orientation="portrait" xlink:type="simple" id="oo_198603.jpg"/></fig><fig id="F20" position="float" orientation="portrait"><label>Figure 20.</label><caption><p>
                  <italic><tp:taxon-name><tp:taxon-name-part taxon-name-part-type="genus" reg="Paguropsis">Paguropsis</tp:taxon-name-part> <tp:taxon-name-part taxon-name-part-type="species" reg="lacinia">lacinia</tp:taxon-name-part></tp:taxon-name></italic> sp. n. holotype female, 8.4 mm, Solomon Islands, SALOMON 2, <abbrev xmlns:xlink="http://www.w3.org/1999/xlink" xlink:title="station" id="ABBRID0EZKBK" xlink:type="simple">sta</abbrev> <abbrev xmlns:xlink="http://www.w3.org/1999/xlink" xlink:title="beam trawl" id="ABBRID0E4KBK" xlink:type="simple">CP</abbrev> 2201 (<named-content xmlns:xlink="http://www.w3.org/1999/xlink" content-type="dwc:institutional_code" xlink:type="simple">USNM</named-content> 1442006). <bold>A</bold> right antennal peduncle, branchiostegite, and anterodorsal portion of posterior carapace, lateral <bold>B</bold> coxae of pereopods 3 and 4 and sternites XI and XII. Abbreviations: apb, anterodorsal plate of branchiostegite; cll, carapace lateral lobe; mp, median plate; C3, C4, coxae of pereopods 3 and 4. Scale bar: 2 mm.</p></caption><graphic xmlns:xlink="http://www.w3.org/1999/xlink" xlink:href="zookeys-752-017-g020.jpg" position="float" orientation="portrait" xlink:type="simple" id="oo_198598.jpg"/></fig><fig id="F21" position="float" orientation="portrait"><label>Figure 21.</label><caption><p>
                  <bold>A–C</bold> <italic><tp:taxon-name><tp:taxon-name-part taxon-name-part-type="genus" reg="Paguropsis">Paguropsis</tp:taxon-name-part> <tp:taxon-name-part taxon-name-part-type="species" reg="lacinia">lacinia</tp:taxon-name-part></tp:taxon-name></italic> sp. n., holotype female, 8.4 mm SALOMON 2, <abbrev xmlns:xlink="http://www.w3.org/1999/xlink" xlink:title="beam trawl" id="ABBRID0EVNBK" xlink:type="simple">CP</abbrev> 2201 (<named-content xmlns:xlink="http://www.w3.org/1999/xlink" content-type="dwc:institutional_code" xlink:type="simple">USNM</named-content> 1442006) <bold>D, E</bold> <italic><tp:taxon-name><tp:taxon-name-part taxon-name-part-type="genus" reg="Paguropsina">Paguropsina</tp:taxon-name-part> <tp:taxon-name-part taxon-name-part-type="species" reg="pistillata">pistillata</tp:taxon-name-part></tp:taxon-name></italic> gen. et sp. n., holotype male, 4.4 mm New Caledonia, EBISCO, <abbrev xmlns:xlink="http://www.w3.org/1999/xlink" xlink:title="beam trawl" id="ABBRID0ELOBK" xlink:type="simple">CP</abbrev> 2499 (<named-content xmlns:xlink="http://www.w3.org/1999/xlink" content-type="dwc:institutional_code" xlink:type="simple">USNM</named-content> 1442008). <bold>A, D</bold> coxae of pereopods 1–3, and sternites IX–XI <bold>B, E</bold> chela of pereopod 4 <bold>C</bold> fringe of capsulate setae on dorsal surface of palm of pereopod 4. Abbreviations: C1–3, coxae of pereopods 1–3; lf, longitudinal fissure. Scale bars: 2 mm (<bold>A</bold>), 0.25 mm (<bold>B, D</bold>), 0.5 mm (<bold>C</bold>), 2 mm (<bold>D</bold>).</p></caption><graphic xmlns:xlink="http://www.w3.org/1999/xlink" xlink:href="zookeys-752-017-g021.jpg" position="float" orientation="portrait" xlink:type="simple" id="oo_198599.jpg"/></fig><fig id="F27" position="float" orientation="portrait"><label>Figure 27.</label><caption><p>
                  <italic><tp:taxon-name><tp:taxon-name-part taxon-name-part-type="genus" reg="Paguropsina">Paguropsina</tp:taxon-name-part> <tp:taxon-name-part taxon-name-part-type="species" reg="inermis">inermis</tp:taxon-name-part></tp:taxon-name></italic> gen. et sp. n., holotype male 3.7 mm, New Caledonia, NORFOLK 2, <abbrev xmlns:xlink="http://www.w3.org/1999/xlink" xlink:title="station" id="ABBRID0EQAEK" xlink:type="simple">sta</abbrev> CP2119, (<named-content xmlns:xlink="http://www.w3.org/1999/xlink" content-type="dwc:institutional_code" xlink:type="simple">MNHN</named-content>-IU-2014–9386): <bold>A</bold> left maxilliped 3, internal <bold>B</bold> coxae of pereopods 1–4, and sternites IX–XII <bold>C</bold> left pereopod 4, lateral <bold>D</bold> chela of same, lateral <bold>E</bold> left pereopod 5, lateral. Scale bars: 0.5 mm (<bold>A, D</bold>), 1 mm (<bold>B, C, E</bold>).</p></caption><graphic xmlns:xlink="http://www.w3.org/1999/xlink" xlink:href="zookeys-752-017-g027.jpg" position="float" orientation="portrait" xlink:type="simple" id="oo_198605.jpg"/></fig></tp:treatment-sec></tp:taxon-treatment>
