# Supplementary material for: A revision of “blanket-hermit crabs” of the genus Paguropsis Henderson, 1888, with the description of a new genus and five new species (Crustacea, Anomura, Diogenidae)
Source: Zookeys. 2018 Apr 23;(752):17–97. doi: 10.3897/zookeys.752.23712 (PMC5928055; doi:10.3897/zookeys.752.23712)
Supplement: XML Treatment for Paguropsina inermis [file zookeys.752.23712-treatment9.xml]

<!DOCTYPE tp:taxon-treatment
  PUBLIC "-//TaxonX//DTD Taxonomic Treatment Publishing DTD v0 20100105//EN" "tax-treatment-NSO.dtd">
<tp:taxon-treatment xmlns:tp="http://www.plazi.org/taxpub"><tp:treatment-meta><kwd-group><label>Taxon classification</label><kwd><named-content xmlns:xlink="http://www.w3.org/1999/xlink" content-type="kingdom">Animalia</named-content></kwd><kwd><named-content xmlns:xlink="http://www.w3.org/1999/xlink" content-type="order">Decapoda</named-content></kwd><kwd><named-content xmlns:xlink="http://www.w3.org/1999/xlink" content-type="family">Diogenidae</named-content></kwd></kwd-group><mixed-citation publication-type="journal"><person-group><name><surname>Lemaitre</surname><given-names>Rafael</given-names></name><name><surname>Rahayu</surname><given-names>Dwi Listyo</given-names></name><name><surname>Komai</surname><given-names>Tomoyuki</given-names></name></person-group><article-title>A revision of “blanket-hermit crabs” of the genus <italic><tp:taxon-name><tp:taxon-name-part taxon-name-part-type="genus" reg="Paguropsis">Paguropsis</tp:taxon-name-part></tp:taxon-name></italic> Henderson, 1888, with the description of a new genus and five new species (<tp:taxon-name><tp:taxon-name-part taxon-name-part-type="subphylum">Crustacea</tp:taxon-name-part></tp:taxon-name>, <tp:taxon-name><tp:taxon-name-part taxon-name-part-type="infraorder">Anomura</tp:taxon-name-part></tp:taxon-name>, <tp:taxon-name><tp:taxon-name-part taxon-name-part-type="family">Diogenidae</tp:taxon-name-part></tp:taxon-name>)</article-title><source>Zookeys</source><day>23</day><month>4</month><year>2018</year><volume>2018</volume><issue>752</issue><fpage>17</fpage><lpage>97</lpage><pub-id pub-id-type="doi">10.3897/zookeys.752.23712</pub-id></mixed-citation></tp:treatment-meta><tp:nomenclature><tp:taxon-name>
              <tp:taxon-name-part taxon-name-part-type="genus" reg="Paguropsina">Paguropsina</tp:taxon-name-part>
              <tp:taxon-name-part taxon-name-part-type="species" reg="inermis">inermis</tp:taxon-name-part>
              <object-id xmlns:xlink="http://www.w3.org/1999/xlink" content-type="zoobank" xlink:type="simple">http://zoobank.org/9DCB897F-C251-448D-9528-A9559F88AE08</object-id>
            </tp:taxon-name><tp:taxon-authority>gen. et</tp:taxon-authority><tp:taxon-status xmlns:xlink="http://www.w3.org/1999/xlink" xlink:type="simple">sp. n.</tp:taxon-status><xref ref-type="fig" rid="F18">Figs 18D</xref><xref ref-type="fig" rid="F25">, 25</xref><xref ref-type="fig" rid="F26">, 26</xref><xref ref-type="fig" rid="F27">, 27</xref><xref ref-type="table" rid="T1">, Table 1</xref></tp:nomenclature><tp:treatment-sec sec-type="type material" id="SECID0EMDDK"><title>Type material.</title><p>Holotype: male 3.7 mm, New Caledonia, NORFOLK 2, Antigonia Bank, <abbrev xmlns:xlink="http://www.w3.org/1999/xlink" xlink:title="station" id="ABBRID0ESDDK" xlink:type="simple">sta</abbrev> <abbrev xmlns:xlink="http://www.w3.org/1999/xlink" xlink:title="beam trawl" id="ABBRID0EWDDK" xlink:type="simple">CP</abbrev> 2119, <named-content xmlns:xlink="http://www.w3.org/1999/xlink" content-type="dwc:verbatimCoordinates" xlink:type="simple"><named-content content-type="geo-json" specific-use="{&#34;type&#34;:&#34;Point&#34;,&#34;coordinates&#34;:[168.033333,-23.383333]}" id="NCID0E4DDK" xlink:type="simple">23°23'S, 168°02'E</named-content></named-content>, 300 m, 1 Nov 2003 (<named-content xmlns:xlink="http://www.w3.org/1999/xlink" content-type="dwc:institutional_code" xlink:type="simple">MNHN</named-content>-IU-2014–9386).</p><!--PageBreak--></tp:treatment-sec><tp:treatment-sec sec-type="Paratypes" id="SECID0EIEDK"><title>Paratypes.</title><p>
              <italic>Japan</italic>: Ogasawara Islands: <abbrev xmlns:xlink="http://www.w3.org/1999/xlink" xlink:title="trawling vessel" id="ABBRID0EQEDK" xlink:type="simple">TRV</abbrev> <italic>Shin’yo-maru</italic> 1997 research cruise, <abbrev xmlns:xlink="http://www.w3.org/1999/xlink" xlink:title="station" id="ABBRID0EWEDK" xlink:type="simple">sta</abbrev> 17: off Chichi-jima Island, <named-content xmlns:xlink="http://www.w3.org/1999/xlink" content-type="dwc:verbatimCoordinates" xlink:type="simple"><named-content content-type="geo-json" specific-use="{&#34;type&#34;:&#34;Point&#34;,&#34;coordinates&#34;:[142.170167,27.409667]}" id="NCID0E4EDK" xlink:type="simple">27°24.58'N, 142°10.21'E</named-content></named-content>, 210–212 m, 16 Oct 1997, coll. T Komai: 1 <abbrev xmlns:xlink="http://www.w3.org/1999/xlink" xlink:title="ovigerous female(s)" id="ABBRID0ECFDK" xlink:type="simple">ovig</abbrev> female 2.9 mm (<named-content xmlns:xlink="http://www.w3.org/1999/xlink" content-type="dwc:institutional_code" xlink:type="simple">CBM</named-content>-ZC 14204). <abbrev xmlns:xlink="http://www.w3.org/1999/xlink" xlink:title="research vessel" id="ABBRID0ELFDK" xlink:type="simple">RV</abbrev> <italic>Koyo</italic>, 2009 research cruise, <abbrev xmlns:xlink="http://www.w3.org/1999/xlink" xlink:title="station" id="ABBRID0ERFDK" xlink:type="simple">sta</abbrev> 21: NW of Otouto-jima Island, <named-content xmlns:xlink="http://www.w3.org/1999/xlink" content-type="dwc:verbatimCoordinates" xlink:type="simple"><named-content content-type="geo-json" specific-use="{&#34;type&#34;:&#34;Point&#34;,&#34;coordinates&#34;:[142.153167,27.218167]}" id="NCID0EYFDK" xlink:type="simple">27°13.09'N, 142°09.19'E</named-content></named-content>, 136 m, 15 Jul 2009, coll. T Komai: 1 <abbrev xmlns:xlink="http://www.w3.org/1999/xlink" xlink:title="ovigerous female(s)" id="ABBRID0E4FDK" xlink:type="simple">ovig</abbrev> female 3.8 mm (<named-content xmlns:xlink="http://www.w3.org/1999/xlink" content-type="dwc:institutional_code" xlink:type="simple">CBM</named-content>-ZC 14205); <abbrev xmlns:xlink="http://www.w3.org/1999/xlink" xlink:title="station" id="ABBRID0EGGDK" xlink:type="simple">sta</abbrev> 28, E of Nishi-jima Island, <named-content xmlns:xlink="http://www.w3.org/1999/xlink" content-type="dwc:verbatimCoordinates" xlink:type="simple"><named-content content-type="geo-json" specific-use="{&#34;type&#34;:&#34;Point&#34;,&#34;coordinates&#34;:[142.178000,27.117500]}" id="NCID0ENGDK" xlink:type="simple">27°07.05'N, 142°10.68'E</named-content></named-content>, 52 m, 15 Jul 2009, coll. T Komai: 1 female 2.5 mm, color photograph (Fig. <xref ref-type="fig" rid="F18">18D</xref>) (<named-content xmlns:xlink="http://www.w3.org/1999/xlink" content-type="dwc:institutional_code" xlink:type="simple">CBM</named-content>-ZC 14206); <abbrev xmlns:xlink="http://www.w3.org/1999/xlink" xlink:title="station" id="ABBRID0E2GDK" xlink:type="simple">sta</abbrev> 34, W of Minami-jima Island, <named-content xmlns:xlink="http://www.w3.org/1999/xlink" content-type="dwc:verbatimCoordinates" xlink:type="simple"><named-content content-type="geo-json" specific-use="{&#34;type&#34;:&#34;Point&#34;,&#34;coordinates&#34;:[142.125333,27.039000]}" id="NCID0ECHDK" xlink:type="simple">27°02.34'N, 142°07.52'E</named-content></named-content>, 139–140 m, coll. T Komai: 1 female 2.6 mm (<named-content xmlns:xlink="http://www.w3.org/1999/xlink" content-type="dwc:institutional_code" xlink:type="simple">CBM</named-content>-ZC 14207).</p><p>
              <italic>South China Sea</italic>: ZHONGSHA 2015, ORI cruise 1113: <abbrev xmlns:xlink="http://www.w3.org/1999/xlink" xlink:title="station" id="ABBRID0EQHDK" xlink:type="simple">sta</abbrev> <abbrev xmlns:xlink="http://www.w3.org/1999/xlink" xlink:title="beam trawl" id="ABBRID0EUHDK" xlink:type="simple">CP</abbrev> 4160, <named-content xmlns:xlink="http://www.w3.org/1999/xlink" content-type="dwc:verbatimCoordinates" xlink:type="simple"><named-content content-type="geo-json" specific-use="{&#34;type&#34;:&#34;Point&#34;,&#34;coordinates&#34;:[116.719217,20.814667]}" id="NCID0E2HDK" xlink:type="simple">20°48.88'N, 116°43.153'E</named-content></named-content>, 251 m, 30 Jul 2015: 1 <abbrev xmlns:xlink="http://www.w3.org/1999/xlink" xlink:title="ovigerous female(s)" id="ABBRID0EAIDK" xlink:type="simple">ovig</abbrev> female 4.5 mm (<named-content xmlns:xlink="http://www.w3.org/1999/xlink" content-type="dwc:institutional_code" xlink:type="simple">NTOU</named-content> A01447).</p><p>
              <italic>Philippines</italic>: MUSORSTOM 1, <abbrev xmlns:xlink="http://www.w3.org/1999/xlink" xlink:title="navire océanographique" id="ABBRID0ENIDK" xlink:type="simple">NO</abbrev> <italic>Vauban</italic>: N Lubang, <abbrev xmlns:xlink="http://www.w3.org/1999/xlink" xlink:title="station" id="ABBRID0ETIDK" xlink:type="simple">sta</abbrev> CP63, <named-content xmlns:xlink="http://www.w3.org/1999/xlink" content-type="dwc:verbatimCoordinates" xlink:type="simple"><named-content content-type="geo-json" specific-use="{&#34;type&#34;:&#34;Point&#34;,&#34;coordinates&#34;:[120.266667,14.000000]}" id="NCID0E1IDK" xlink:type="simple">14°00'N, 120°16'E</named-content></named-content>, 191–195 m, 27 Mar 1976: 1 female 6.1 mm (<named-content xmlns:xlink="http://www.w3.org/1999/xlink" content-type="dwc:institutional_code" xlink:type="simple">MNHN</named-content>-IU-2014–9372). PANGLAO 2004: W of Pamilacan Island, Cervera shoal, sand on echinoderms bed, <abbrev xmlns:xlink="http://www.w3.org/1999/xlink" xlink:title="station" id="ABBRID0EEJDK" xlink:type="simple">sta</abbrev> T37, <named-content xmlns:xlink="http://www.w3.org/1999/xlink" content-type="dwc:verbatimCoordinates" xlink:type="simple"><named-content content-type="geo-json" specific-use="{&#34;type&#34;:&#34;Point&#34;,&#34;coordinates&#34;:[123.850000,9.466667]}" id="NCID0ELJDK" xlink:type="simple">09°28'N, 123°51'E</named-content></named-content>, 134–190 m, 4 Jul 2004: 1 <abbrev xmlns:xlink="http://www.w3.org/1999/xlink" xlink:title="ovigerous female(s)" id="ABBRID0EQJDK" xlink:type="simple">ovig</abbrev> female 4.2 mm (<named-content xmlns:xlink="http://www.w3.org/1999/xlink" content-type="dwc:institutional_code" xlink:type="simple">LKCNHM ZRC</named-content> 2018.0172). PANGLAO 2005, <abbrev xmlns:xlink="http://www.w3.org/1999/xlink" xlink:title="navire océanographique" id="ABBRID0EZJDK" xlink:type="simple">NO</abbrev> “<italic>DA-BFAR</italic>”: Bohol Sea, off Balicasag Island, <abbrev xmlns:xlink="http://www.w3.org/1999/xlink" xlink:title="station" id="ABBRID0E6JDK" xlink:type="simple">sta</abbrev> <abbrev xmlns:xlink="http://www.w3.org/1999/xlink" xlink:title="Warén dredge" id="ABBRID0EDKDK" xlink:type="simple">DW</abbrev> 2402, <named-content xmlns:xlink="http://www.w3.org/1999/xlink" content-type="dwc:verbatimCoordinates" xlink:type="simple"><named-content content-type="geo-json" specific-use="{&#34;type&#34;:&#34;Point&#34;,&#34;coordinates&#34;:[123.700000,9.516667]}" id="NCID0EKKDK" xlink:type="simple">09°31'N, 123°42'E</named-content></named-content>, 101–118 m, rock/sand/corals, 31 May 2005: 3 males 2.7–3.9 mm (<named-content xmlns:xlink="http://www.w3.org/1999/xlink" content-type="dwc:institutional_code" xlink:type="simple">LKCNHM ZRC</named-content> 2018.0173).</p><p>
              <italic>Indonesia</italic>: KARUBAR, <abbrev xmlns:xlink="http://www.w3.org/1999/xlink" xlink:title="navire océanographique" id="ABBRID0EYKDK" xlink:type="simple">NO</abbrev> <italic>Baruna Jaya 1</italic>: Kai Islands, <abbrev xmlns:xlink="http://www.w3.org/1999/xlink" xlink:title="station" id="ABBRID0E5KDK" xlink:type="simple">sta</abbrev> DW18, <named-content xmlns:xlink="http://www.w3.org/1999/xlink" content-type="dwc:verbatimCoordinates" xlink:type="simple"><named-content content-type="geo-json" specific-use="{&#34;type&#34;:&#34;Point&#34;,&#34;coordinates&#34;:[133.016667,-5.300000]}" id="NCID0EFLDK" xlink:type="simple">05°18'S, 133°01'E</named-content></named-content>, 205–212 m, 24 Oct 1991: 2 males 3.1, 3.2 mm, 1 female 3.5 mm (<named-content xmlns:xlink="http://www.w3.org/1999/xlink" content-type="dwc:institutional_code" xlink:type="simple">MNHN</named-content>-IU-2014–9380).</p><p>
              <italic>Fiji Islands</italic>: BORDAU 1, <abbrev xmlns:xlink="http://www.w3.org/1999/xlink" xlink:title="navire océanographique" id="ABBRID0ETLDK" xlink:type="simple">NO</abbrev> <italic>Alis</italic>: Lau Ridge, Yangasa Cluster, <abbrev xmlns:xlink="http://www.w3.org/1999/xlink" xlink:title="station" id="ABBRID0EZLDK" xlink:type="simple">sta</abbrev> DW1497, <named-content xmlns:xlink="http://www.w3.org/1999/xlink" content-type="dwc:verbatimCoordinates" xlink:type="simple"><named-content content-type="geo-json" specific-use="{&#34;type&#34;:&#34;Point&#34;,&#34;coordinates&#34;:[-178.416667,-18.733333]}" id="NCID0EAMDK" xlink:type="simple">18°44'S, 178°25'W</named-content></named-content>, 335–350 m, 12 Mar 1999: 1 male 2.5 mm, 1 female 3.0 mm (<named-content xmlns:xlink="http://www.w3.org/1999/xlink" content-type="dwc:institutional_code" xlink:type="simple">MNHN</named-content>-IU-2013–19456).</p><p>
              <italic>Tonga Islands</italic>: BORDAU 2, <abbrev xmlns:xlink="http://www.w3.org/1999/xlink" xlink:title="navire océanographique" id="ABBRID0EOMDK" xlink:type="simple">NO</abbrev> <italic>Alis</italic>: Vava’u group, <abbrev xmlns:xlink="http://www.w3.org/1999/xlink" xlink:title="station" id="ABBRID0EUMDK" xlink:type="simple">sta</abbrev> DW1583, <named-content xmlns:xlink="http://www.w3.org/1999/xlink" content-type="dwc:verbatimCoordinates" xlink:type="simple"><named-content content-type="geo-json" specific-use="{&#34;type&#34;:&#34;Point&#34;,&#34;coordinates&#34;:[-174.050000,-18.616667]}" id="NCID0E2MDK" xlink:type="simple">18°37'S, 174°03'W</named-content></named-content>, 327–360 m, 13 Jun 2000: 1 female 3.0 mm (<named-content xmlns:xlink="http://www.w3.org/1999/xlink" content-type="dwc:institutional_code" xlink:type="simple">MNHN</named-content>-IU-2013–19457).</p><p>
              <italic>New Caledonia</italic>: BATHUS 3, <abbrev xmlns:xlink="http://www.w3.org/1999/xlink" xlink:title="navire océanographique" id="ABBRID0EJNDK" xlink:type="simple">NO</abbrev> <italic>Alis</italic>: Norfolk Ridge, W of Mont Jumeau, <abbrev xmlns:xlink="http://www.w3.org/1999/xlink" xlink:title="station" id="ABBRID0EPNDK" xlink:type="simple">sta</abbrev> <abbrev xmlns:xlink="http://www.w3.org/1999/xlink" xlink:title="beam trawl" id="ABBRID0ETNDK" xlink:type="simple">CP</abbrev> 805, <named-content xmlns:xlink="http://www.w3.org/1999/xlink" content-type="dwc:verbatimCoordinates" xlink:type="simple"><named-content content-type="geo-json" specific-use="{&#34;type&#34;:&#34;Point&#34;,&#34;coordinates&#34;:[168.016667,-23.683333]}" id="NCID0E1NDK" xlink:type="simple">23°41'S, 168°01'E</named-content></named-content>, 278–310 m, 27 Nov 1993: 1 male 3.4 mm (<named-content xmlns:xlink="http://www.w3.org/1999/xlink" content-type="dwc:institutional_code" xlink:type="simple">MNHN</named-content>-IU-2014–9378). LITHIST, <abbrev xmlns:xlink="http://www.w3.org/1999/xlink" xlink:title="navire océanographique" id="ABBRID0EEODK" xlink:type="simple">NO</abbrev> <italic>Alis</italic>: Norfolk Ridge, W of Jumeau Bank, <abbrev xmlns:xlink="http://www.w3.org/1999/xlink" xlink:title="station" id="ABBRID0EKODK" xlink:type="simple">sta</abbrev> <abbrev xmlns:xlink="http://www.w3.org/1999/xlink" xlink:title="beam trawl" id="ABBRID0EOODK" xlink:type="simple">CP</abbrev> 17, <named-content xmlns:xlink="http://www.w3.org/1999/xlink" content-type="dwc:verbatimCoordinates" xlink:type="simple"><named-content content-type="geo-json" specific-use="{&#34;type&#34;:&#34;Point&#34;,&#34;coordinates&#34;:[168.016667,-23.683333]}" id="NCID0EVODK" xlink:type="simple">23°41'S, 168°01'E</named-content></named-content>, 247–281 m, 12 Aug 1999: 1 male 5.7 mm (<named-content xmlns:xlink="http://www.w3.org/1999/xlink" content-type="dwc:institutional_code" xlink:type="simple">MNHN</named-content>-IU-2014–9379). NORFOLK 1, <abbrev xmlns:xlink="http://www.w3.org/1999/xlink" xlink:title="navire océanographique" id="ABBRID0E6ODK" xlink:type="simple">NO</abbrev> <italic>Alis</italic>: Norfolk Ridge, Brachiopode Bank, <abbrev xmlns:xlink="http://www.w3.org/1999/xlink" xlink:title="station" id="ABBRID0EFPDK" xlink:type="simple">sta</abbrev> <abbrev xmlns:xlink="http://www.w3.org/1999/xlink" xlink:title="Warén dredge" id="ABBRID0EJPDK" xlink:type="simple">DW</abbrev> 1651, <named-content xmlns:xlink="http://www.w3.org/1999/xlink" content-type="dwc:verbatimCoordinates" xlink:type="simple"><named-content content-type="geo-json" specific-use="{&#34;type&#34;:&#34;Point&#34;,&#34;coordinates&#34;:[167.833333,-23.433333]}" id="NCID0EQPDK" xlink:type="simple">23°26'S, 167°50'E</named-content></named-content>, 276–350 m, 19 Jun 2001: 4 males 3.1–4.6 mm (<named-content xmlns:xlink="http://www.w3.org/1999/xlink" content-type="dwc:institutional_code" xlink:type="simple">MNHN</named-content>-IU-2014–9352), 2 females 2.8, 3.6 mm (<named-content xmlns:xlink="http://www.w3.org/1999/xlink" content-type="dwc:institutional_code" xlink:type="simple">MNHN</named-content>-IU-2014–9362); Norfolk Ridge, Brachiopode Bank, <abbrev xmlns:xlink="http://www.w3.org/1999/xlink" xlink:title="station" id="ABBRID0E6PDK" xlink:type="simple">sta</abbrev> <abbrev xmlns:xlink="http://www.w3.org/1999/xlink" xlink:title="Warén dredge" id="ABBRID0EDQDK" xlink:type="simple">DW</abbrev> 1652, <named-content xmlns:xlink="http://www.w3.org/1999/xlink" content-type="dwc:verbatimCoordinates" xlink:type="simple"><named-content content-type="geo-json" specific-use="{&#34;type&#34;:&#34;Point&#34;,&#34;coordinates&#34;:[167.850000,-23.450000]}" id="NCID0EKQDK" xlink:type="simple">23°27'S, 167°51'E</named-content></named-content>, 290–378 m, 19 Jun 2001: 1 male 4.6 mm (<named-content xmlns:xlink="http://www.w3.org/1999/xlink" content-type="dwc:institutional_code" xlink:type="simple">MNHN</named-content>-IU-2014–9353); Norfolk Ridge, Brachiopode Bank, <abbrev xmlns:xlink="http://www.w3.org/1999/xlink" xlink:title="station" id="ABBRID0EUQDK" xlink:type="simple">sta</abbrev> DW1653, <named-content xmlns:xlink="http://www.w3.org/1999/xlink" content-type="dwc:verbatimCoordinates" xlink:type="simple"><named-content content-type="geo-json" specific-use="{&#34;type&#34;:&#34;Point&#34;,&#34;coordinates&#34;:[167.850000,-23.433333]}" id="NCID0E2QDK" xlink:type="simple">23°26'S, 167°51'E</named-content></named-content>, 328–340 m, 19 Jun 2001: 4 males 3.6–4.8 mm, 1 female 3.7 mm (<named-content xmlns:xlink="http://www.w3.org/1999/xlink" content-type="dwc:institutional_code" xlink:type="simple">MNHN</named-content>-IU-2014–9355), 1 male 4.2 mm, 1 3.6 mm (<named-content xmlns:xlink="http://www.w3.org/1999/xlink" content-type="dwc:institutional_code" xlink:type="simple">MNHN</named-content>-IU-2014–9381); Norfolk Ridge, Brachiopode Bank, <abbrev xmlns:xlink="http://www.w3.org/1999/xlink" xlink:title="station" id="ABBRID0EKRDK" xlink:type="simple">sta</abbrev> <abbrev xmlns:xlink="http://www.w3.org/1999/xlink" xlink:title="Warén dredge" id="ABBRID0EORDK" xlink:type="simple">DW</abbrev> 1657, <named-content xmlns:xlink="http://www.w3.org/1999/xlink" content-type="dwc:verbatimCoordinates" xlink:type="simple"><named-content content-type="geo-json" specific-use="{&#34;type&#34;:&#34;Point&#34;,&#34;coordinates&#34;:[167.833333,-23.433333]}" id="NCID0EVRDK" xlink:type="simple">23°26'S, 167°50'E</named-content></named-content>, 305–332 m, 19 Jun 2001: 1 female 4.8 mm (<named-content xmlns:xlink="http://www.w3.org/1999/xlink" content-type="dwc:institutional_code" xlink:type="simple">USNM</named-content> 1441977); Norfolk Ridge, Brachiopode Bank, <abbrev xmlns:xlink="http://www.w3.org/1999/xlink" xlink:title="station" id="ABBRID0E6RDK" xlink:type="simple">sta</abbrev> <abbrev xmlns:xlink="http://www.w3.org/1999/xlink" xlink:title="Warén dredge" id="ABBRID0EDSDK" xlink:type="simple">DW</abbrev> 1658, <named-content xmlns:xlink="http://www.w3.org/1999/xlink" content-type="dwc:verbatimCoordinates" xlink:type="simple"><named-content content-type="geo-json" specific-use="{&#34;type&#34;:&#34;Point&#34;,&#34;coordinates&#34;:[167.833333,-23.450000]}" id="NCID0EKSDK" xlink:type="simple">23°27'S, 167°50'E</named-content></named-content>, 320–336 m, 19 Jun 200: 1 female 3.4 mm (<named-content xmlns:xlink="http://www.w3.org/1999/xlink" content-type="dwc:institutional_code" xlink:type="simple">MNHN</named-content>-IU-2013–19455); Norfolk Ridge, W of Jumeau Bank, <abbrev xmlns:xlink="http://www.w3.org/1999/xlink" xlink:title="station" id="ABBRID0EUSDK" xlink:type="simple">sta</abbrev> <abbrev xmlns:xlink="http://www.w3.org/1999/xlink" xlink:title="beam trawl" id="ABBRID0EYSDK" xlink:type="simple">CP</abbrev> 1669, <named-content xmlns:xlink="http://www.w3.org/1999/xlink" content-type="dwc:verbatimCoordinates" xlink:type="simple"><named-content content-type="geo-json" specific-use="{&#34;type&#34;:&#34;Point&#34;,&#34;coordinates&#34;:[168.016667,-23.683333]}" id="NCID0E6SDK" xlink:type="simple">23°41'S, 168°01'E</named-content></named-content>, 302–325 m, 21 Jun 2001: 1 male 4.3 mm, 1 female 3.9 mm (<named-content xmlns:xlink="http://www.w3.org/1999/xlink" content-type="dwc:institutional_code" xlink:type="simple">MNHN</named-content>-IU-2014–9351); Norfolk Ridge, W of Jumeau Bank, <abbrev xmlns:xlink="http://www.w3.org/1999/xlink" xlink:title="station" id="ABBRID0EJTDK" xlink:type="simple">sta</abbrev> CP1671, <named-content xmlns:xlink="http://www.w3.org/1999/xlink" content-type="dwc:verbatimCoordinates" xlink:type="simple"><named-content content-type="geo-json" specific-use="{&#34;type&#34;:&#34;Point&#34;,&#34;coordinates&#34;:[168.016667,-23.700000]}" id="NCID0EQTDK" xlink:type="simple">23°42'S, 168°01'E</named-content></named-content>, 320–397 m, 21 Jun 2001: 1 male 5.1 mm (<named-content xmlns:xlink="http://www.w3.org/1999/xlink" content-type="dwc:institutional_code" xlink:type="simple">MNHN</named-content>-IU-2014–9359); <!--PageBreak-->Norfolk Ridge, Kaimon-Maru Bank, <abbrev xmlns:xlink="http://www.w3.org/1999/xlink" xlink:title="station" id="ABBRID0E3TDK" xlink:type="simple">sta</abbrev> <abbrev xmlns:xlink="http://www.w3.org/1999/xlink" xlink:title="beam trawl" id="ABBRID0EAUDK" xlink:type="simple">CP</abbrev> 1682, <named-content xmlns:xlink="http://www.w3.org/1999/xlink" content-type="dwc:verbatimCoordinates" xlink:type="simple"><named-content content-type="geo-json" specific-use="{&#34;type&#34;:&#34;Point&#34;,&#34;coordinates&#34;:[168.150000,-24.700000]}" id="NCID0EHUDK" xlink:type="simple">24°42'S, 168°09'E</named-content></named-content>, 331–379 m, 22 Jun 2001: 1 male 4.5 mm (<named-content xmlns:xlink="http://www.w3.org/1999/xlink" content-type="dwc:institutional_code" xlink:type="simple">MNHN</named-content>-IU-2014–9357); Norfolk Ridge, Kaimon-Maru Bank, <abbrev xmlns:xlink="http://www.w3.org/1999/xlink" xlink:title="station" id="ABBRID0ERUDK" xlink:type="simple">sta</abbrev> CP1683, <named-content xmlns:xlink="http://www.w3.org/1999/xlink" content-type="dwc:verbatimCoordinates" xlink:type="simple"><named-content content-type="geo-json" specific-use="{&#34;type&#34;:&#34;Point&#34;,&#34;coordinates&#34;:[168.116667,-24.733333]}" id="NCID0EYUDK" xlink:type="simple">24°44'S, 168°07'E</named-content></named-content>, 248–272 m, 22 Jun 2001: 1 male 4.5 mm (<named-content xmlns:xlink="http://www.w3.org/1999/xlink" content-type="dwc:institutional_code" xlink:type="simple">USNM</named-content> 1441892); Norfolk Ridge, Crypthelia Bank, <abbrev xmlns:xlink="http://www.w3.org/1999/xlink" xlink:title="station" id="ABBRID0ECVDK" xlink:type="simple">sta</abbrev> <abbrev xmlns:xlink="http://www.w3.org/1999/xlink" xlink:title="Warén dredge" id="ABBRID0EGVDK" xlink:type="simple">DW</abbrev> 1724, <named-content xmlns:xlink="http://www.w3.org/1999/xlink" content-type="dwc:verbatimCoordinates" xlink:type="simple"><named-content content-type="geo-json" specific-use="{&#34;type&#34;:&#34;Point&#34;,&#34;coordinates&#34;:[168.250000,-23.316667]}" id="NCID0ENVDK" xlink:type="simple">23°19'S, 168°15'E</named-content></named-content>, 200–291 m, 27 Jun 2001: 1 female 3.0 mm (<named-content xmlns:xlink="http://www.w3.org/1999/xlink" content-type="dwc:institutional_code" xlink:type="simple">MNHN</named-content>-IU-2014–9358). NORFOLK 2, <abbrev xmlns:xlink="http://www.w3.org/1999/xlink" xlink:title="navire océanographique" id="ABBRID0EXVDK" xlink:type="simple">NO</abbrev> <italic>Alis</italic>: Brachiopode Bank, <abbrev xmlns:xlink="http://www.w3.org/1999/xlink" xlink:title="station" id="ABBRID0E4VDK" xlink:type="simple">sta</abbrev> <abbrev xmlns:xlink="http://www.w3.org/1999/xlink" xlink:title="Warén dredge" id="ABBRID0EBWDK" xlink:type="simple">DW</abbrev> 2023, <named-content xmlns:xlink="http://www.w3.org/1999/xlink" content-type="dwc:verbatimCoordinates" xlink:type="simple"><named-content content-type="geo-json" specific-use="{&#34;type&#34;:&#34;Point&#34;,&#34;coordinates&#34;:[167.850000,-23.450000]}" id="NCID0EIWDK" xlink:type="simple">23°27'S, 167°51'E</named-content></named-content>, 282–297 m, 21 Oct 2003: 1 male 4.3 mm (<named-content xmlns:xlink="http://www.w3.org/1999/xlink" content-type="dwc:institutional_code" xlink:type="simple">MNHN</named-content>-IU-2014–9388); Brachiopode Bank, <abbrev xmlns:xlink="http://www.w3.org/1999/xlink" xlink:title="station" id="ABBRID0ESWDK" xlink:type="simple">sta</abbrev> <abbrev xmlns:xlink="http://www.w3.org/1999/xlink" xlink:title="Warén dredge" id="ABBRID0EWWDK" xlink:type="simple">DW</abbrev> 2024, <named-content xmlns:xlink="http://www.w3.org/1999/xlink" content-type="dwc:verbatimCoordinates" xlink:type="simple"><named-content content-type="geo-json" specific-use="{&#34;type&#34;:&#34;Point&#34;,&#34;coordinates&#34;:[167.850000,-23.466667]}" id="NCID0E4WDK" xlink:type="simple">23°28'S, 167°51'E</named-content></named-content>, 370–371 m, 21 Oct 2003: 1 <abbrev xmlns:xlink="http://www.w3.org/1999/xlink" xlink:title="ovigerous female(s)" id="ABBRID0ECXDK" xlink:type="simple">ovig</abbrev> female 4.5 mm (<named-content xmlns:xlink="http://www.w3.org/1999/xlink" content-type="dwc:institutional_code" xlink:type="simple">MNHN</named-content>-IU-2014–9383); Kaimon-Maru Bank, <abbrev xmlns:xlink="http://www.w3.org/1999/xlink" xlink:title="station" id="ABBRID0ELXDK" xlink:type="simple">sta</abbrev> <abbrev xmlns:xlink="http://www.w3.org/1999/xlink" xlink:title="beam trawl" id="ABBRID0EPXDK" xlink:type="simple">CP</abbrev> 2094, <named-content xmlns:xlink="http://www.w3.org/1999/xlink" content-type="dwc:verbatimCoordinates" xlink:type="simple"><named-content content-type="geo-json" specific-use="{&#34;type&#34;:&#34;Point&#34;,&#34;coordinates&#34;:[168.166667,-24.733333]}" id="NCID0EWXDK" xlink:type="simple">24°44'S, 168°10'E</named-content></named-content>, 286–300 m, 29 Oct 2003: 1 <abbrev xmlns:xlink="http://www.w3.org/1999/xlink" xlink:title="ovigerous female(s)" id="ABBRID0E2XDK" xlink:type="simple">ovig</abbrev> female 3.9 mm (<named-content xmlns:xlink="http://www.w3.org/1999/xlink" content-type="dwc:institutional_code" xlink:type="simple">MNHN</named-content>-IU-2014–9382), 1 male 4.3 mm (<named-content xmlns:xlink="http://www.w3.org/1999/xlink" content-type="dwc:institutional_code" xlink:type="simple">MNHN</named-content>-IU-2014–9385); Antigonia Bank, <abbrev xmlns:xlink="http://www.w3.org/1999/xlink" xlink:title="station" id="ABBRID0EJYDK" xlink:type="simple">sta</abbrev> <abbrev xmlns:xlink="http://www.w3.org/1999/xlink" xlink:title="beam trawl" id="ABBRID0ENYDK" xlink:type="simple">CP</abbrev> 2119, <named-content xmlns:xlink="http://www.w3.org/1999/xlink" content-type="dwc:verbatimCoordinates" xlink:type="simple"><named-content content-type="geo-json" specific-use="{&#34;type&#34;:&#34;Point&#34;,&#34;coordinates&#34;:[168.033333,-23.383333]}" id="NCID0EUYDK" xlink:type="simple">23°23'S, 168°02'E</named-content></named-content>, 300 m, 1 Nov 2003: 2 <abbrev xmlns:xlink="http://www.w3.org/1999/xlink" xlink:title="ovigerous female(s)" id="ABBRID0EZYDK" xlink:type="simple">ovig</abbrev> females 3.7, 3.8 mm (<named-content xmlns:xlink="http://www.w3.org/1999/xlink" content-type="dwc:institutional_code" xlink:type="simple">USNM</named-content> 1441978); Crypthelia Bank, <abbrev xmlns:xlink="http://www.w3.org/1999/xlink" xlink:title="station" id="ABBRID0ECZDK" xlink:type="simple">sta</abbrev> <abbrev xmlns:xlink="http://www.w3.org/1999/xlink" xlink:title="Warén dredge" id="ABBRID0EGZDK" xlink:type="simple">DW</abbrev> 2124, <named-content xmlns:xlink="http://www.w3.org/1999/xlink" content-type="dwc:verbatimCoordinates" xlink:type="simple"><named-content content-type="geo-json" specific-use="{&#34;type&#34;:&#34;Point&#34;,&#34;coordinates&#34;:[168.250000,-23.300000]}" id="NCID0ENZDK" xlink:type="simple">23°18'S, 168°15'E</named-content></named-content>, 260–270 m, 2 Nov 2003: 1 <abbrev xmlns:xlink="http://www.w3.org/1999/xlink" xlink:title="ovigerous female(s)" id="ABBRID0ESZDK" xlink:type="simple">ovig</abbrev> female 3.6 mm (<named-content xmlns:xlink="http://www.w3.org/1999/xlink" content-type="dwc:institutional_code" xlink:type="simple">MNHN</named-content>-IU-2014–9390).</p></tp:treatment-sec><tp:treatment-sec sec-type="description" id="SECID0E2ZDK"><title>Description.</title><p>
              <italic>Shield</italic> (Figs <xref ref-type="fig" rid="F18">18D</xref>, <xref ref-type="fig" rid="F25">25A</xref>) subovate, about as long as broad; dorsal surface glabrous except for scattered setae on sloping lateral surfaces; anterior margins between rostrum and lateral projections concave; posterior margin broadly rounded; lateroventral distal angle produced into small blunt spine (often with 2 minute terminal tubercles) adjacent to proximal margin of first antennal segment. Rostrum roundly subtriangular, relatively broad, weakly arched and curved ventrally, reaching to distal margin of ocular acicles; with rounded, glabrous dorsomedian longitudinal ridge. Lateral projections each terminating in short vertical keel-like ridge with 2 or 3 small blunt spines distally. Gastric region weakly elevated anteriorly. Branchiostegite (Fig. <xref ref-type="fig" rid="F25">25B</xref>) with anterodorsal plate unarmed except for 1–3 small blunt distal spines, and setose distal margin.</p><fig id="F25" position="float" orientation="portrait"><label>Figure 25.</label><caption><p>
                  <italic><tp:taxon-name><tp:taxon-name-part taxon-name-part-type="genus" reg="Paguropsina">Paguropsina</tp:taxon-name-part> <tp:taxon-name-part taxon-name-part-type="species" reg="inermis">inermis</tp:taxon-name-part></tp:taxon-name></italic> gen. et sp. n., holotype male 3.7 mm, New Caledonia, NORFOLK 2, <abbrev xmlns:xlink="http://www.w3.org/1999/xlink" xlink:title="station" id="ABBRID0EC2DK" xlink:type="simple">sta</abbrev> CP2119, (<named-content xmlns:xlink="http://www.w3.org/1999/xlink" content-type="dwc:institutional_code" xlink:type="simple">MNHN</named-content>-IU-2014–9386): <bold>A</bold> shield and cephalic appendages <bold>B</bold> right antennal peduncle, branchiostegite, and anterodorsal portion of posterior carapace, lateral <bold>C</bold> left cheliped, dorsal <bold>D</bold> right cheliped, dorsal <bold>E</bold> gill lamella <bold>F</bold> uropods and telson, dorsal. Abbreviations as in Fig. <xref ref-type="fig" rid="F20">20</xref>. Scale bars: 1 mm (<bold>A–D</bold>), 0.2 mm (<bold>E</bold>), 0.5 mm (<bold>F</bold>).</p></caption><graphic xmlns:xlink="http://www.w3.org/1999/xlink" xlink:href="zookeys-752-017-g025.jpg" position="float" orientation="portrait" xlink:type="simple" id="oo_198603.jpg"/></fig><p>
              <italic>Ocular peduncles</italic> strongly broadened distally, ca. 0.5 length of shield; corneas strongly dilated, diameter ca. 0.7 of total peduncular length (including the cornea). Ocular acicles small, obtusely triangular, armed with minute subterminal blunt spine directed anterodorsally.</p><p>
              <italic>Antennular peduncles</italic> when fully extended overreaching distal margins of corneas by entire or nearly entire length of ultimate peduncular segments; ultimate and penultimate segments glabrous or at most with scattered short setae; basal segment with lateral face having distal subrectangular lobe, minute medial spine, and setose lobe proximally.</p><p>
              <italic>Antennal peduncles</italic> reaching nearly to distal margin of corneas. Fifth segment slender, glabrous or with scattered setae. Fourth segment with few scattered setae. Third segment with short ventrodistal spine. Second segment with dorsolateral distal angle not noticeably produced, terminating in short spine; mesial margin rounded, setose, dorsomesial distal angle blunt, unarmed. First segment (Fig. <xref ref-type="fig" rid="F25">25A</xref>) hardly visible in dorsal view or hidden by shield, unarmed. Antennal acicle short, only reaching to distal margin of fourth peduncular segment or mid-point of ocular peduncle, unarmed, terminating bluntly and with few short distal setae. Antennal flagellum short, delicate, not exceeding distal margin of chelae, with few setae 1 to 2 flagellar articles in length.</p><!--PageBreak--><p>
              <italic>Mouthparts</italic> similar to those described for the type species <italic><tp:taxon-name><tp:taxon-name-part taxon-name-part-type="genus" reg="Paguropsis">Paguropsis</tp:taxon-name-part> <tp:taxon-name-part taxon-name-part-type="species" reg="pistillata">pistillata</tp:taxon-name-part></tp:taxon-name></italic> sp. n. Maxilliped 3 (Fig. <xref ref-type="fig" rid="F27">27A</xref>) with exopod 2.7 times as long as broad.</p><p>
              <italic>Chelipeds</italic> (Figs <xref ref-type="fig" rid="F18">18D</xref>, <xref ref-type="fig" rid="F25">25C, D</xref>) subequal, similar in armament and setation; dorsal surfaces of chelae and carpi with weakly dense short setation mostly arranged in tufts; ventral surfaces of palms smooth except for scattered setae or tufts of setae. Dactyl and fixed finger with narrow hiatus proximally when closed, forming spoon-like shape in ventral view when closed; each terminating in small curved corneous claw and subdistal blunt calcareous tooth ventral to claw, both claws and teeth interlocking when fingers closed; cutting edge of dactyl with terminal row of small, fused corneous teeth on distal one-third, and row of unequal, strong calcareous teeth on proximal two-thirds; <!--PageBreak-->cutting edge of fixed finger with row of blunt, irregular calcareous teeth on proximal two-thirds, and row of partially fused, subequal, small calcareous teeth on distal third. Dactyl as long as palm; dorsal surface convex, weakly pitted and mostly unarmed except for scattered low tubercles with short setae; mesial margin rounded, with few small tubercles; ventromesial face concave. Palm as long as carpus, dorsal surface with scattered small tubercles on dorsolateral and dorsomesial margins, mostly unarmed medially except for well-spaced tufts of short to moderately long setae; dorsolateral margin rounded, not delimited, dorsomesial margin with row of strong spines. Carpus ca. 0.6 times length of merus; dorsal and dorsolateral surfaces with scattered small spines or tubercles; dorsomesial margin with row of weak to moderately strong spines or tubercles, and small blunt distal spine; dorsolateral margin rounded; mesial surface smooth, unarmed except for setae on distal margin; ventral surface smooth except for few long setae on distal margin. Merus slightly shorter to nearly as long as chela, sub<!--PageBreak-->triangular in cross-section; dorsal margin with row of low protuberances accompanied by tufts of short setae, ventromesial and ventrolateral margins each with irregular row of weak spines or tubercles with setae; lateral and mesial surfaces unarmed except for scattered short setae. Ischium with lateral surface rounded, unarmed, and row of small spines on ventromesial margin. Basis with ventromesial row of setae. Coxa with well-marked longitudinal fissure (Fig. <xref ref-type="fig" rid="F27">27B</xref>) on ventral surface.</p><p>
              <italic>Pereopods 2 and 3</italic> (Fig. <xref ref-type="fig" rid="F26">26A–D</xref>) similar in armature and setation, slightly dissimilar in length, with pereopod 2 shorter than pereopod 3. Dactyls ca. 1.5 (pereopod 2) or 1.8 (pereopod 3) times as long as propodi, mostly straight in lateral view except for weak distal curvature, terminating in sharp corneous claw; dorsal margins each with moderately dense, long simple setae; ventral margins each variably armed, with row of short or obscure spines, or with row of long, slender corneous spines; dorsomesial margins and mesial faces each usually with several tufts or short transverse rows of long, slender corneous spines (more numerous on pereopod 3); dactyl of pereopod 3 slender, ca. 1.2 times as long as dactyl of second pereopod. Propodi ca. 1.1 times as long as <!--PageBreak-->carpi; dorsal margin with few tufts of long setae, ventral margin with long simple setae or tufts of setae, lateral and mesial faces with scattered short setae. Carpi unarmed except for tufts of setae dorsally and scattered setae ventrally, dorsodistal angle with small blunt spine or obscure small tubercle. Meri unarmed except for few long setae dorsally and fringe of long setae ventrally. Ischia unarmed except for scattered short setae. Coxae of pereopods 3 (Fig. <xref ref-type="fig" rid="F27">27B</xref>) widely separated by ventral length of 1 coxa, with few ventromesial setae. Sternite XI (between pereopods 3; Fig. <xref ref-type="fig" rid="F27">27B</xref>) with undivided anterior lobe consisting of narrow rod-like plate 8–10 times as broad as long.</p><fig id="F26" position="float" orientation="portrait"><label>Figure 26.</label><caption><p>
                  <italic><tp:taxon-name><tp:taxon-name-part taxon-name-part-type="genus" reg="Paguropsina">Paguropsina</tp:taxon-name-part> <tp:taxon-name-part taxon-name-part-type="species" reg="inermis">inermis</tp:taxon-name-part></tp:taxon-name></italic> gen. et sp. n., holotype male 3.7 mm, New Caledonia, NORFOLK 2, <abbrev xmlns:xlink="http://www.w3.org/1999/xlink" xlink:title="station" id="ABBRID0ED6DK" xlink:type="simple">sta</abbrev> CP2119, (<named-content xmlns:xlink="http://www.w3.org/1999/xlink" content-type="dwc:institutional_code" xlink:type="simple">MNHN</named-content>-IU-2014–9386): <bold>A</bold> left pereopod 2, lateral <bold>B</bold> dactyl of same, mesial <bold>C</bold> left pereopod 3, lateral <bold>D</bold> dactyl of same, mesial. Scale bars: 1 mm (<bold>A, C</bold>), 0.5 mm (<bold>B, D</bold>).</p></caption><graphic xmlns:xlink="http://www.w3.org/1999/xlink" xlink:href="zookeys-752-017-g026.jpg" position="float" orientation="portrait" xlink:type="simple" id="oo_198604.jpg"/></fig><fig id="F27" position="float" orientation="portrait"><label>Figure 27.</label><caption><p>
                  <italic><tp:taxon-name><tp:taxon-name-part taxon-name-part-type="genus" reg="Paguropsina">Paguropsina</tp:taxon-name-part> <tp:taxon-name-part taxon-name-part-type="species" reg="inermis">inermis</tp:taxon-name-part></tp:taxon-name></italic> gen. et sp. n., holotype male 3.7 mm, New Caledonia, NORFOLK 2, <abbrev xmlns:xlink="http://www.w3.org/1999/xlink" xlink:title="station" id="ABBRID0EQAEK" xlink:type="simple">sta</abbrev> CP2119, (<named-content xmlns:xlink="http://www.w3.org/1999/xlink" content-type="dwc:institutional_code" xlink:type="simple">MNHN</named-content>-IU-2014–9386): <bold>A</bold> left maxilliped 3, internal <bold>B</bold> coxae of pereopods 1–4, and sternites IX–XII <bold>C</bold> left pereopod 4, lateral <bold>D</bold> chela of same, lateral <bold>E</bold> left pereopod 5, lateral. Scale bars: 0.5 mm (<bold>A, D</bold>), 1 mm (<bold>B, C, E</bold>).</p></caption><graphic xmlns:xlink="http://www.w3.org/1999/xlink" xlink:href="zookeys-752-017-g027.jpg" position="float" orientation="portrait" xlink:type="simple" id="oo_198605.jpg"/></fig><p>
              <italic>Pereopod 4</italic> (Fig. <xref ref-type="fig" rid="F27">27C, D</xref>) with chela club-like, ca. 1.3 times as long as carpus and ca. 2.5 times as long as high; palm ca. 1.7 times as long as high. Dactyl strongly curved, hook-like, crossing fixed finger at tip when fingers closed, terminating in distal or subdistal sharp corneous claw; dorsal margin with scattered setae distally; cutting edge unarmed. Fixed finger broad basally, slightly bulging at base, glabrous, terminating in sharp corneous claw; cutting edge unarmed. Palm smooth, unarmed except for few setae on dorsal margin and distolateral margin next to base of dactyl. Sternite XII (between pereopods 4; Fig. <xref ref-type="fig" rid="F27">27B</xref>) with transverse fringe of setae all across.</p><p>
              <italic>Pereopod 5</italic> (Fig. <xref ref-type="fig" rid="F27">27E</xref>) with chela 0.7 times as long as merus, with long, brush-like setae on dorsal and ventral surfaces. Dactyl with propodal rasp on ventral face. Propodal rasp consisting of minute ovate scales extending for 0.1 length of propodus. Ischium with setae dorsally and ventrally. Coxa with ventrodistal setae.</p><p>
              <italic>Male</italic> gonopod 1 with inferior lamella armed on distal margin with posterior row of slender, semitransparent hook-like, corneous spines. Gonopod 2 with distal segment strongly twisted distally, densely setose. Left unpaired pleopods 3–5 reduced when present (see Variations); when present, pleopod 3 biramous, pleopods 4 and 5 uniramous; no pleopods 3–5 on right side.</p><p>
              <italic>Female</italic> with left unpaired, well-developed, biramous pleopods 2–4 (ovigerous), rarely with vestigial pleopod 5; usually without unpaired pleopods 2–5 on right side (see “Variations”). Brood pouch large, oblong, distal margin weakly scalloped and fringed with sparse short setae.</p><p>
              <italic>Uropodal exopods</italic> (Fig. <xref ref-type="fig" rid="F25">25F</xref>) slender, broadly curved, terminating in strong, usually corneous-tipped spine, anterior margin with fringe of long, well-spaced setae and row of well-spaced corneous-tipped spines; endopods relatively short, curved, anterior margin with long setae and 1 or 2 irregular rows of corneous-tipped spines; protopods with strong, curved proximal spine.</p><p>
              <italic>Telson</italic> (Fig. <xref ref-type="fig" rid="F25">25F</xref>) subrectangular, slightly broader than long; posterior lobes usually broadly rounded, separated by shallow median cleft, terminal margins unarmed except for fringe of long setae.</p></tp:treatment-sec><tp:treatment-sec sec-type="Genetic data" id="SECID0EYCEK"><title>Genetic data.</title><p>See Table <xref ref-type="table" rid="T1">1</xref>.</p></tp:treatment-sec><tp:treatment-sec sec-type="Color" id="SECID0ECDEK"><title>Color</title><p>(Fig. <xref ref-type="fig" rid="F18">18D</xref>). Shield overall light orange overall, with darker orange and pair of white spots marking anterior margin of gastric region. Ocular acicles white. Ocular peduncles whitish basally, light orange distally, and with dark orange portion distolaterally and on optic calathus; corneas black except for somewhat yellowish external membrane. Antennular and antennal peduncles white to light orange. Chelipeds with meri, carpi, <!--PageBreak-->and chelae orange with irregular pattern and shapes of small white spots, and white spines; dactyls each with red spot basally; carpi each with red spot distodorsally; meri each with small red spots, one on dorsal margin distally, and three on distal margin. Pereopods 2 and 3 light to dark orange or reddish mixed with irregularly shaped white areas; dactyls white on distal one-third; carpi and meri each white distally and with small red spot distolaterally. Pereopod 4 with dactyl light orange dorsally, white distally and along cutting edge; palm and fixed finger mostly white except for orange medially on ventral and dorsal margins; carpus white to light orange, with darker orange on dorsal margin; merus distally light orange with darker orange on ventral margin, and white ventroproximally. Pereopod 5 mostly white with some light orange around margins of segments.</p></tp:treatment-sec><tp:treatment-sec sec-type="etymology" id="SECID0EODEK"><title>Etymology.</title><p>The species name derives from the Latin <italic>inermis</italic>, meaning unarmed, and refers to the lack of armature on the cutting edge and lateral face of the fixed finger of pereopod 4, the main characteristic setting of this species.</p></tp:treatment-sec><tp:treatment-sec sec-type="distribution" id="SECID0EWDEK"><title>Distribution.</title><p>Western Pacific: Japan (Ogasawara Islands), South China Sea, Philippines, Indonesia (Banda Sea), Fiji Islands, Tonga Islands, and New Caledonia. Depth: 101 to 397 m.</p></tp:treatment-sec><tp:treatment-sec sec-type="habitat" id="SECID0E2DEK"><title>Habitat and symbiont.</title><p>Found with indeterminate species of acontiate anemone (see “Remarks” under genus <italic><tp:taxon-name><tp:taxon-name-part taxon-name-part-type="genus" reg="Paguropsis">Paguropsis</tp:taxon-name-part></tp:taxon-name></italic>).</p></tp:treatment-sec><tp:treatment-sec sec-type="variation" id="SECID0EIEEK"><title>Variations.</title><p>As noted above, the armature of the dactyls of pereopods 2 and 3 is noticeably variable among the numerous specimens examined of this new species. The dorsomesial and ventromesial margins vary in armature from having bristle-like setae and obscure or altogether lacking any clearly visible corneous spines (e.g., in the holotype, Fig. <xref ref-type="fig" rid="F26">26B, D</xref>) to the margins armed with long, slender, corneous spines. When corneous spines are present, they can be arranged in dorsomesial and ventromesial rows of single spines (pereopod 2), or in rows of 1–3 clustered spines (pereopod 3). The presence or strength of the armature of the dactyls do not appear to be related to size of the specimens.</p><p>In the 25 males examined, the presence of left unpaired pleopods 3–5 is variable, as follows: 77% have reduced, biramous left pleopod 3; 55% have a reduced, uniramous pleopod 4; and 11% have a reduced, uniramous pleopod 5; 22% lack pleopods 3–5 altogether; no male specimens were found to have pleopods 3–5 on right side. Virtually all 22 females examined had pleopods 2–4 only on the left side and lacked pleopod 5. However, 10% of the females had a uniramous, vestigial pleopod 5. Only one ovigerous female (3.8 mm, <named-content xmlns:xlink="http://www.w3.org/1999/xlink" content-type="dwc:institutional_code" xlink:type="simple">CBM</named-content>-ZC 14205) from Ogasawara Islands, Japan, was found to have right unpaired pleopods 2–4.</p></tp:treatment-sec><tp:treatment-sec sec-type="remarks" id="SECID0EZEEK"><title>Remarks.</title><p>See <italic><tp:taxon-name><tp:taxon-name-part taxon-name-part-type="genus" reg="Paguropsina">Paguropsina</tp:taxon-name-part> <tp:taxon-name-part taxon-name-part-type="species" reg="pistillata">pistillata</tp:taxon-name-part></tp:taxon-name></italic> gen. et sp. n.</p></tp:treatment-sec><tp:treatment-sec><!--Section generated to contain objects referenced in tp:taxon-treatment.--><fig id="F18" position="float" orientation="portrait"><label>Figure 18.</label><caption><p>Habitus: <bold>A</bold> <italic><tp:taxon-name><tp:taxon-name-part taxon-name-part-type="genus" reg="Paguropsis">Paguropsis</tp:taxon-name-part> <tp:taxon-name-part taxon-name-part-type="species" reg="gigas">gigas</tp:taxon-name-part></tp:taxon-name></italic> sp. n., holotype male, 23.0 mm, South China Sea, NANHAI 2014, <abbrev xmlns:xlink="http://www.w3.org/1999/xlink" xlink:title="station" id="ABBRID0ECTAK" xlink:type="simple">sta</abbrev> <abbrev xmlns:xlink="http://www.w3.org/1999/xlink" xlink:title="Warén dredge" id="ABBRID0EGTAK" xlink:type="simple">DW</abbrev> 4105 (<named-content xmlns:xlink="http://www.w3.org/1999/xlink" content-type="dwc:institutional_code" xlink:type="simple">NTOU</named-content> A01445) <bold>B</bold> <italic><tp:taxon-name><tp:taxon-name-part taxon-name-part-type="genus" reg="Paguropsis">Paguropsis</tp:taxon-name-part> <tp:taxon-name-part taxon-name-part-type="species" reg="lacinia">lacinia</tp:taxon-name-part></tp:taxon-name></italic> sp. n., paratype female, 9.8 mm, Papua New Guinea, PNG, <abbrev xmlns:xlink="http://www.w3.org/1999/xlink" xlink:title="station" id="ABBRID0E3TAK" xlink:type="simple">sta</abbrev> <abbrev xmlns:xlink="http://www.w3.org/1999/xlink" xlink:title="beam trawl" id="ABBRID0EAUAK" xlink:type="simple">CP</abbrev> 4254 (<named-content xmlns:xlink="http://www.w3.org/1999/xlink" content-type="dwc:institutional_code" xlink:type="simple">MNHN</named-content>-IU-2013-2288) <bold>C</bold> <italic><tp:taxon-name><tp:taxon-name-part taxon-name-part-type="genus" reg="Paguropsina">Paguropsina</tp:taxon-name-part> <tp:taxon-name-part taxon-name-part-type="species" reg="pistillata">pistillata</tp:taxon-name-part></tp:taxon-name></italic> gen et sp. n., <abbrev xmlns:xlink="http://www.w3.org/1999/xlink" xlink:title="ovigerous female(s)" id="ABBRID0EWUAK" xlink:type="simple">ovig</abbrev> female, 4.2 mm, Philippines, PANGLAO, <abbrev xmlns:xlink="http://www.w3.org/1999/xlink" xlink:title="station" id="ABBRID0E1UAK" xlink:type="simple">sta</abbrev> T37 [#08] (<named-content xmlns:xlink="http://www.w3.org/1999/xlink" content-type="dwc:institutional_code" xlink:type="simple">LKCNHM ZRC</named-content>) (photograph: T-Y Chan) <bold>D</bold> <italic><tp:taxon-name><tp:taxon-name-part taxon-name-part-type="genus" reg="Paguropsina">Paguropsina</tp:taxon-name-part> <tp:taxon-name-part taxon-name-part-type="species" reg="inermis">inermis</tp:taxon-name-part></tp:taxon-name></italic> gen et sp. n., female, 2.5 mm, Japan, Ogasawara Islands, (<named-content xmlns:xlink="http://www.w3.org/1999/xlink" content-type="dwc:institutional_code" xlink:type="simple">CBM</named-content>-ZC 14206) (photograph: T Komai).</p></caption><graphic xmlns:xlink="http://www.w3.org/1999/xlink" xlink:href="zookeys-752-017-g018.jpg" position="float" orientation="portrait" xlink:type="simple" id="oo_198596.jpg"/></fig><fig id="F20" position="float" orientation="portrait"><label>Figure 20.</label><caption><p>
                  <italic><tp:taxon-name><tp:taxon-name-part taxon-name-part-type="genus" reg="Paguropsis">Paguropsis</tp:taxon-name-part> <tp:taxon-name-part taxon-name-part-type="species" reg="lacinia">lacinia</tp:taxon-name-part></tp:taxon-name></italic> sp. n. holotype female, 8.4 mm, Solomon Islands, SALOMON 2, <abbrev xmlns:xlink="http://www.w3.org/1999/xlink" xlink:title="station" id="ABBRID0EZKBK" xlink:type="simple">sta</abbrev> <abbrev xmlns:xlink="http://www.w3.org/1999/xlink" xlink:title="beam trawl" id="ABBRID0E4KBK" xlink:type="simple">CP</abbrev> 2201 (<named-content xmlns:xlink="http://www.w3.org/1999/xlink" content-type="dwc:institutional_code" xlink:type="simple">USNM</named-content> 1442006). <bold>A</bold> right antennal peduncle, branchiostegite, and anterodorsal portion of posterior carapace, lateral <bold>B</bold> coxae of pereopods 3 and 4 and sternites XI and XII. Abbreviations: apb, anterodorsal plate of branchiostegite; cll, carapace lateral lobe; mp, median plate; C3, C4, coxae of pereopods 3 and 4. Scale bar: 2 mm.</p></caption><graphic xmlns:xlink="http://www.w3.org/1999/xlink" xlink:href="zookeys-752-017-g020.jpg" position="float" orientation="portrait" xlink:type="simple" id="oo_198598.jpg"/></fig><table-wrap id="T1" position="float" orientation="portrait"><label>Table 1.</label><caption><p>List of species, collection site, museum catalog number of vouchers, and GenBank accession numbers for which mitochondrial COI barcode region and partial sequences of 12S and 16S rRNA were obtained in this report.</p></caption><table id="TID0EAFAC" rules="all"><tbody><tr><th rowspan="1" colspan="1">Species</th><th rowspan="1" colspan="1">Locality</th><th rowspan="1" colspan="1">Voucher deposition</th><th rowspan="1" colspan="1">COI GenBank no.</th><th rowspan="1" colspan="1">16S GenBank no.</th><th rowspan="1" colspan="1">12S GenBank no.</th></tr><tr><td rowspan="3" colspan="1">
                <italic><tp:taxon-name><tp:taxon-name-part taxon-name-part-type="genus" reg="Paguropsis">Paguropsis</tp:taxon-name-part> <tp:taxon-name-part taxon-name-part-type="species" reg="typica">typica</tp:taxon-name-part></tp:taxon-name></italic>
              </td><td rowspan="1" colspan="1">Philippines</td><td rowspan="1" colspan="1">
                <named-content xmlns:xlink="http://www.w3.org/1999/xlink" content-type="dwc:institutional_code" xlink:type="simple">MNHN</named-content>-IU-2014-9399</td><td rowspan="1" colspan="1">
                <ext-link xmlns:xlink="http://www.w3.org/1999/xlink" ext-link-type="gen" xlink:href="MG759674" xlink:type="simple">MG759674</ext-link>
              </td><td rowspan="1" colspan="1">
                <ext-link xmlns:xlink="http://www.w3.org/1999/xlink" ext-link-type="gen" xlink:href="MG759703" xlink:type="simple">MG759703</ext-link>
              </td><td rowspan="1" colspan="1">
                <ext-link xmlns:xlink="http://www.w3.org/1999/xlink" ext-link-type="gen" xlink:href="MG773703" xlink:type="simple">MG773703</ext-link>
              </td></tr><tr><td rowspan="1" colspan="1">Philippines</td><td rowspan="1" colspan="1">
                <named-content xmlns:xlink="http://www.w3.org/1999/xlink" content-type="dwc:institutional_code" xlink:type="simple">MNHN</named-content>-IU-2014-9427</td><td rowspan="1" colspan="1">–</td><td rowspan="1" colspan="1">
                <ext-link xmlns:xlink="http://www.w3.org/1999/xlink" ext-link-type="gen" xlink:href="MG759705" xlink:type="simple">MG759705</ext-link>
              </td><td rowspan="1" colspan="1">–</td></tr><tr><td rowspan="1" colspan="1">Philippines</td><td rowspan="1" colspan="1">
                <named-content xmlns:xlink="http://www.w3.org/1999/xlink" content-type="dwc:institutional_code" xlink:type="simple">MNHN</named-content>-IU-2014-9411</td><td rowspan="1" colspan="1">
                <ext-link xmlns:xlink="http://www.w3.org/1999/xlink" ext-link-type="gen" xlink:href="MG759677" xlink:type="simple">MG759677</ext-link>
              </td><td rowspan="1" colspan="1">
                <ext-link xmlns:xlink="http://www.w3.org/1999/xlink" ext-link-type="gen" xlink:href="MG759704" xlink:type="simple">MG759704</ext-link>
              </td><td rowspan="1" colspan="1">
                <ext-link xmlns:xlink="http://www.w3.org/1999/xlink" ext-link-type="gen" xlink:href="MG773704" xlink:type="simple">MG773704</ext-link>
              </td></tr><tr><td rowspan="2" colspan="1">
                <italic><tp:taxon-name><tp:taxon-name-part taxon-name-part-type="genus" reg="Paguropsis">Paguropsis</tp:taxon-name-part> <tp:taxon-name-part taxon-name-part-type="species" reg="andersoni">andersoni</tp:taxon-name-part></tp:taxon-name></italic>
              </td><td rowspan="1" colspan="1">Indian Ocean</td><td rowspan="1" colspan="1">
                <named-content xmlns:xlink="http://www.w3.org/1999/xlink" content-type="dwc:institutional_code" xlink:type="simple">USNM</named-content> 42719</td><td rowspan="1" colspan="1">–</td><td rowspan="1" colspan="1">
                <ext-link xmlns:xlink="http://www.w3.org/1999/xlink" ext-link-type="gen" xlink:href="MG950177" xlink:type="simple">MG950177</ext-link>
              </td><td rowspan="1" colspan="1">
                <ext-link xmlns:xlink="http://www.w3.org/1999/xlink" ext-link-type="gen" xlink:href="MG950176" xlink:type="simple">MG950176</ext-link>
              </td></tr><tr><td rowspan="1" colspan="1">Madagascar</td><td rowspan="1" colspan="1">
                <named-content xmlns:xlink="http://www.w3.org/1999/xlink" content-type="dwc:institutional_code" xlink:type="simple">MNHN</named-content>-IU-2014-9393</td><td rowspan="1" colspan="1">
                <ext-link xmlns:xlink="http://www.w3.org/1999/xlink" ext-link-type="gen" xlink:href="MG759673" xlink:type="simple">MG759673</ext-link>
              </td><td rowspan="1" colspan="1">
                <ext-link xmlns:xlink="http://www.w3.org/1999/xlink" ext-link-type="gen" xlink:href="MG759692" xlink:type="simple">MG759692</ext-link>
              </td><td rowspan="1" colspan="1">
                <ext-link xmlns:xlink="http://www.w3.org/1999/xlink" ext-link-type="gen" xlink:href="MG773702" xlink:type="simple">MG773702</ext-link>
              </td></tr><tr><td rowspan="3" colspan="1">
                <italic><tp:taxon-name><tp:taxon-name-part taxon-name-part-type="genus" reg="Paguropsis">Paguropsis</tp:taxon-name-part> <tp:taxon-name-part taxon-name-part-type="species" reg="confusa">confusa</tp:taxon-name-part></tp:taxon-name></italic>
              </td><td rowspan="1" colspan="1">Philippines</td><td rowspan="1" colspan="1">
                <named-content xmlns:xlink="http://www.w3.org/1999/xlink" content-type="dwc:institutional_code" xlink:type="simple">MNHN</named-content> 50015</td><td rowspan="1" colspan="1">
                <ext-link xmlns:xlink="http://www.w3.org/1999/xlink" ext-link-type="gen" xlink:href="MG759683" xlink:type="simple">MG759683</ext-link>
              </td><td rowspan="1" colspan="1">
                <ext-link xmlns:xlink="http://www.w3.org/1999/xlink" ext-link-type="gen" xlink:href="MG759696" xlink:type="simple">MG759696</ext-link>
              </td><td rowspan="1" colspan="1">
                <ext-link xmlns:xlink="http://www.w3.org/1999/xlink" ext-link-type="gen" xlink:href="MG773707" xlink:type="simple">MG773707</ext-link>
              </td></tr><tr><td rowspan="1" colspan="1">Locality uncertain</td><td rowspan="1" colspan="1">
                <named-content xmlns:xlink="http://www.w3.org/1999/xlink" content-type="dwc:institutional_code" xlink:type="simple">MNHN</named-content>-IU-2014-9420</td><td rowspan="1" colspan="1">–</td><td rowspan="1" colspan="1">
                <ext-link xmlns:xlink="http://www.w3.org/1999/xlink" ext-link-type="gen" xlink:href="MG759695" xlink:type="simple">MG759695</ext-link>
              </td><td rowspan="1" colspan="1">
                <ext-link xmlns:xlink="http://www.w3.org/1999/xlink" ext-link-type="gen" xlink:href="MG773705" xlink:type="simple">MG773705</ext-link>
              </td></tr><tr><td rowspan="1" colspan="1">Philippines</td><td rowspan="1" colspan="1">
                <named-content xmlns:xlink="http://www.w3.org/1999/xlink" content-type="dwc:institutional_code" xlink:type="simple">USNM</named-content> 1441901</td><td rowspan="1" colspan="1">
                <ext-link xmlns:xlink="http://www.w3.org/1999/xlink" ext-link-type="gen" xlink:href="MG759682" xlink:type="simple">MG759682</ext-link>
              </td><td rowspan="1" colspan="1">
                <ext-link xmlns:xlink="http://www.w3.org/1999/xlink" ext-link-type="gen" xlink:href="MG759694" xlink:type="simple">MG759694</ext-link>
              </td><td rowspan="1" colspan="1">
                <ext-link xmlns:xlink="http://www.w3.org/1999/xlink" ext-link-type="gen" xlink:href="MG773706" xlink:type="simple">MG773706</ext-link>
              </td></tr><tr><td rowspan="2" colspan="1">
                <italic><tp:taxon-name><tp:taxon-name-part taxon-name-part-type="genus" reg="Paguropsis">Paguropsis</tp:taxon-name-part> <tp:taxon-name-part taxon-name-part-type="species" reg="gigas">gigas</tp:taxon-name-part></tp:taxon-name></italic>
              </td><td rowspan="1" colspan="1">South China Sea</td><td rowspan="1" colspan="1">
                <named-content xmlns:xlink="http://www.w3.org/1999/xlink" content-type="dwc:institutional_code" xlink:type="simple">NTOU</named-content> A01445</td><td rowspan="1" colspan="1">
                <ext-link xmlns:xlink="http://www.w3.org/1999/xlink" ext-link-type="gen" xlink:href="MG759678" xlink:type="simple">MG759678</ext-link>
              </td><td rowspan="1" colspan="1">
                <ext-link xmlns:xlink="http://www.w3.org/1999/xlink" ext-link-type="gen" xlink:href="MG759697" xlink:type="simple">MG759697</ext-link>
              </td><td rowspan="1" colspan="1">
                <ext-link xmlns:xlink="http://www.w3.org/1999/xlink" ext-link-type="gen" xlink:href="MG773709" xlink:type="simple">MG773709</ext-link>
              </td></tr><tr><td rowspan="1" colspan="1">South China Sea</td><td rowspan="1" colspan="1">
                <named-content xmlns:xlink="http://www.w3.org/1999/xlink" content-type="dwc:institutional_code" xlink:type="simple">NTOU</named-content> A01446</td><td rowspan="1" colspan="1">
                <ext-link xmlns:xlink="http://www.w3.org/1999/xlink" ext-link-type="gen" xlink:href="MG759679" xlink:type="simple">MG759679</ext-link>
              </td><td rowspan="1" colspan="1">
                <ext-link xmlns:xlink="http://www.w3.org/1999/xlink" ext-link-type="gen" xlink:href="MG759698" xlink:type="simple">MG759698</ext-link>
              </td><td rowspan="1" colspan="1">
                <ext-link xmlns:xlink="http://www.w3.org/1999/xlink" ext-link-type="gen" xlink:href="MG773710" xlink:type="simple">MG773710</ext-link>
              </td></tr><tr><td rowspan="3" colspan="1">
                <italic><tp:taxon-name><tp:taxon-name-part taxon-name-part-type="genus" reg="Paguropsis">Paguropsis</tp:taxon-name-part> <tp:taxon-name-part taxon-name-part-type="species" reg="lacinia">lacinia</tp:taxon-name-part></tp:taxon-name></italic>
              </td><td rowspan="1" colspan="1">Papua New Guinea</td><td rowspan="1" colspan="1">
                <named-content xmlns:xlink="http://www.w3.org/1999/xlink" content-type="dwc:institutional_code" xlink:type="simple">MNHN</named-content>-IU-2013-2288</td><td rowspan="1" colspan="1">
                <ext-link xmlns:xlink="http://www.w3.org/1999/xlink" ext-link-type="gen" xlink:href="MG759665" xlink:type="simple">MG759665</ext-link>
              </td><td rowspan="1" colspan="1">
                <ext-link xmlns:xlink="http://www.w3.org/1999/xlink" ext-link-type="gen" xlink:href="MG759699" xlink:type="simple">MG759699</ext-link>
              </td><td rowspan="1" colspan="1">
                <ext-link xmlns:xlink="http://www.w3.org/1999/xlink" ext-link-type="gen" xlink:href="MG773711" xlink:type="simple">MG773711</ext-link>
              </td></tr><tr><td rowspan="1" colspan="1">New Caledonia</td><td rowspan="1" colspan="1">
                <named-content xmlns:xlink="http://www.w3.org/1999/xlink" content-type="dwc:institutional_code" xlink:type="simple">MNHN</named-content>-IU-2014-9360</td><td rowspan="1" colspan="1">
                <ext-link xmlns:xlink="http://www.w3.org/1999/xlink" ext-link-type="gen" xlink:href="MG759666" xlink:type="simple">MG759666</ext-link>
              </td><td rowspan="1" colspan="1">
                <ext-link xmlns:xlink="http://www.w3.org/1999/xlink" ext-link-type="gen" xlink:href="MG759700" xlink:type="simple">MG759700</ext-link>
              </td><td rowspan="1" colspan="1">
                <ext-link xmlns:xlink="http://www.w3.org/1999/xlink" ext-link-type="gen" xlink:href="MG773712" xlink:type="simple">MG773712</ext-link>
              </td></tr><tr><td rowspan="1" colspan="1">Solomon Islands</td><td rowspan="1" colspan="1">
                <named-content xmlns:xlink="http://www.w3.org/1999/xlink" content-type="dwc:institutional_code" xlink:type="simple">MNHN</named-content>-IU-2014-9367</td><td rowspan="1" colspan="1">
                <ext-link xmlns:xlink="http://www.w3.org/1999/xlink" ext-link-type="gen" xlink:href="MG759668" xlink:type="simple">MG759668</ext-link>
              </td><td rowspan="1" colspan="1">
                <ext-link xmlns:xlink="http://www.w3.org/1999/xlink" ext-link-type="gen" xlink:href="MG759701" xlink:type="simple">MG759701</ext-link>
              </td><td rowspan="1" colspan="1">
                <ext-link xmlns:xlink="http://www.w3.org/1999/xlink" ext-link-type="gen" xlink:href="MG773713" xlink:type="simple">MG773713</ext-link>
              </td></tr><tr><td rowspan="3" colspan="1">
                <italic><tp:taxon-name><tp:taxon-name-part taxon-name-part-type="genus" reg="Paguropsina">Paguropsina</tp:taxon-name-part> <tp:taxon-name-part taxon-name-part-type="species" reg="pistillata">pistillata</tp:taxon-name-part></tp:taxon-name></italic>
              </td><td rowspan="1" colspan="1">New Caledonia</td><td rowspan="1" colspan="1">
                <named-content xmlns:xlink="http://www.w3.org/1999/xlink" content-type="dwc:institutional_code" xlink:type="simple">MNHN</named-content>-IU-2014-9391</td><td rowspan="1" colspan="1">
                <ext-link xmlns:xlink="http://www.w3.org/1999/xlink" ext-link-type="gen" xlink:href="MG759672" xlink:type="simple">MG759672</ext-link>
              </td><td rowspan="1" colspan="1">
                <ext-link xmlns:xlink="http://www.w3.org/1999/xlink" ext-link-type="gen" xlink:href="MG759689" xlink:type="simple">MG759689</ext-link>
              </td><td rowspan="1" colspan="1">
                <ext-link xmlns:xlink="http://www.w3.org/1999/xlink" ext-link-type="gen" xlink:href="MG773695" xlink:type="simple">MG773695</ext-link>
              </td></tr><tr><td rowspan="1" colspan="1">New Caledonia</td><td rowspan="1" colspan="1">
                <named-content xmlns:xlink="http://www.w3.org/1999/xlink" content-type="dwc:institutional_code" xlink:type="simple">MNHN</named-content>-IU-2014-9401</td><td rowspan="1" colspan="1">
                <ext-link xmlns:xlink="http://www.w3.org/1999/xlink" ext-link-type="gen" xlink:href="MG759675" xlink:type="simple">MG759675</ext-link>
              </td><td rowspan="1" colspan="1">
                <ext-link xmlns:xlink="http://www.w3.org/1999/xlink" ext-link-type="gen" xlink:href="MG759690" xlink:type="simple">MG759690</ext-link>
              </td><td rowspan="1" colspan="1">
                <ext-link xmlns:xlink="http://www.w3.org/1999/xlink" ext-link-type="gen" xlink:href="MG773696" xlink:type="simple">MG773696</ext-link>
              </td></tr><tr><td rowspan="1" colspan="1">New Caledonia</td><td rowspan="1" colspan="1">
                <named-content xmlns:xlink="http://www.w3.org/1999/xlink" content-type="dwc:institutional_code" xlink:type="simple">MNHN</named-content>-IU-2014-9402</td><td rowspan="1" colspan="1">
                <ext-link xmlns:xlink="http://www.w3.org/1999/xlink" ext-link-type="gen" xlink:href="MG759676" xlink:type="simple">MG759676</ext-link>
              </td><td rowspan="1" colspan="1">
                <ext-link xmlns:xlink="http://www.w3.org/1999/xlink" ext-link-type="gen" xlink:href="MG759691" xlink:type="simple">MG759691</ext-link>
              </td><td rowspan="1" colspan="1">
                <ext-link xmlns:xlink="http://www.w3.org/1999/xlink" ext-link-type="gen" xlink:href="MG773699" xlink:type="simple">MG773699</ext-link>
              </td></tr><tr><td rowspan="5" colspan="1">
                <italic><tp:taxon-name><tp:taxon-name-part taxon-name-part-type="genus" reg="Paguropsina">Paguropsina</tp:taxon-name-part> <tp:taxon-name-part taxon-name-part-type="species" reg="inermis">inermis</tp:taxon-name-part></tp:taxon-name></italic>
              </td><td rowspan="1" colspan="1">Philippines</td><td rowspan="1" colspan="1">
                <named-content xmlns:xlink="http://www.w3.org/1999/xlink" content-type="dwc:institutional_code" xlink:type="simple">MNHN</named-content>-IU-2014-9372</td><td rowspan="1" colspan="1">
                <ext-link xmlns:xlink="http://www.w3.org/1999/xlink" ext-link-type="gen" xlink:href="MG759669" xlink:type="simple">MG759669</ext-link>
              </td><td rowspan="1" colspan="1">
                <ext-link xmlns:xlink="http://www.w3.org/1999/xlink" ext-link-type="gen" xlink:href="MG759686" xlink:type="simple">MG759686</ext-link>
              </td><td rowspan="1" colspan="1">
                <ext-link xmlns:xlink="http://www.w3.org/1999/xlink" ext-link-type="gen" xlink:href="MG773700" xlink:type="simple">MG773700</ext-link>
              </td></tr><tr><td rowspan="1" colspan="1">New Caledonia</td><td rowspan="1" colspan="1">
                <named-content xmlns:xlink="http://www.w3.org/1999/xlink" content-type="dwc:institutional_code" xlink:type="simple">USNM</named-content> 1441892</td><td rowspan="1" colspan="1">
                <ext-link xmlns:xlink="http://www.w3.org/1999/xlink" ext-link-type="gen" xlink:href="MG759681" xlink:type="simple">MG759681</ext-link>
              </td><td rowspan="1" colspan="1">
                <ext-link xmlns:xlink="http://www.w3.org/1999/xlink" ext-link-type="gen" xlink:href="MG759684" xlink:type="simple">MG759684</ext-link>
              </td><td rowspan="1" colspan="1">
                <ext-link xmlns:xlink="http://www.w3.org/1999/xlink" ext-link-type="gen" xlink:href="MG773701" xlink:type="simple">MG773701</ext-link>
              </td></tr><tr><td rowspan="1" colspan="1">New Caledonia</td><td rowspan="1" colspan="1">
                <named-content xmlns:xlink="http://www.w3.org/1999/xlink" content-type="dwc:institutional_code" xlink:type="simple">MNHN</named-content>-IU-2014-9383</td><td rowspan="1" colspan="1">
                <ext-link xmlns:xlink="http://www.w3.org/1999/xlink" ext-link-type="gen" xlink:href="MG759670" xlink:type="simple">MG759670</ext-link>
              </td><td rowspan="1" colspan="1">
                <ext-link xmlns:xlink="http://www.w3.org/1999/xlink" ext-link-type="gen" xlink:href="MG759687" xlink:type="simple">MG759687</ext-link>
              </td><td rowspan="1" colspan="1">
                <ext-link xmlns:xlink="http://www.w3.org/1999/xlink" ext-link-type="gen" xlink:href="MG773698" xlink:type="simple">MG773698</ext-link>
              </td></tr><tr><td rowspan="1" colspan="1">New Caledonia</td><td rowspan="1" colspan="1">
                <named-content xmlns:xlink="http://www.w3.org/1999/xlink" content-type="dwc:institutional_code" xlink:type="simple">MNHN</named-content>-IU-2014-9362</td><td rowspan="1" colspan="1">
                <ext-link xmlns:xlink="http://www.w3.org/1999/xlink" ext-link-type="gen" xlink:href="MG759667" xlink:type="simple">MG759667</ext-link>
              </td><td rowspan="1" colspan="1">
                <ext-link xmlns:xlink="http://www.w3.org/1999/xlink" ext-link-type="gen" xlink:href="MG759685" xlink:type="simple">MG759685</ext-link>
              </td><td rowspan="1" colspan="1">
                <ext-link xmlns:xlink="http://www.w3.org/1999/xlink" ext-link-type="gen" xlink:href="MG773697" xlink:type="simple">MG773697</ext-link>
              </td></tr><tr><td rowspan="1" colspan="1">South China Sea</td><td rowspan="1" colspan="1">
                <named-content xmlns:xlink="http://www.w3.org/1999/xlink" content-type="dwc:institutional_code" xlink:type="simple">NTOU</named-content> A01447</td><td rowspan="1" colspan="1">
                <ext-link xmlns:xlink="http://www.w3.org/1999/xlink" ext-link-type="gen" xlink:href="MG759680" xlink:type="simple">MG759680</ext-link>
              </td><td rowspan="1" colspan="1">
                <ext-link xmlns:xlink="http://www.w3.org/1999/xlink" ext-link-type="gen" xlink:href="MG759688" xlink:type="simple">MG759688</ext-link>
              </td><td rowspan="1" colspan="1">
                <ext-link xmlns:xlink="http://www.w3.org/1999/xlink" ext-link-type="gen" xlink:href="MG773693" xlink:type="simple">MG773693</ext-link>
              </td></tr></tbody></table></table-wrap></tp:treatment-sec></tp:taxon-treatment>
